# Supplementary material for: Comprehensive meta-analysis of severe fever with thrombocytopenia syndrome virus infections in humans, vertebrate hosts and questing ticks
Source: Parasit Vectors. 2024 Jun 20;17:265. doi: 10.1186/s13071-024-06341-2 (PMC11191292; doi:10.1186/s13071-024-06341-2)
Supplement: Supplementary file 1 — Additional file 1: Table S1. Publications reporting RNA prevalence of SFTSV in humans. [file 13071_2024_6341_MOESM1_ESM.xlsx]

## Sheet: humans
Table S1 Publications reporting RNA prevalence of SFTSV in humans
Study ID	Title	First author	Publication year	Language	Country	Population type	Notes for population type	Detection method	Sample size	No. of postive	Prevalence, %	Was the study’s target population a close representation of the national population in relation to relevant variables?	Was the sampling frame a true or close representation of the target population?	Was some form of random selection used to select the sample, OR was a census undertaken?	Was the likelihood of nonresponse bias minimal?	Were data collected directly from the subjects (as opposed to a proxy)?	Was an acceptable case definition used in the study?	Was the study instrument that measured the parameter of interest shown to have validity and reliability?	Was the same mode of data collection used for all subjects?	Was the length of the shortest prevalence period for the parameter of interest appropriate?	Were the numerator(s) and denominator(s) for the parameter of interest appropriate?	Summary item on the overall risk of study bias
[1]	Survey on the infectious status of population with severe fever with thrombocytopenia syndrome bunyavirus in Macheng City，Hubei Province in 2013	Ding XL	2014	Chinese	China	healthy population: individuals residing in the same location as SFTS cases		real-time RT-PCR	159	0	0	No	Yes	Yes	No	Yes	Yes	Yes	Yes	Yes	Yes	Low
[2]	Seroprevalance of antibodies specific for severe fever with thrombocytopenia syndrome virus and the discovery of asymptomatic infections in Henan Province, China	Du YH	2019	English	China	healthy population: individuals residing in the same location as SFTS cases		real-time RT-PCR	1463	6	0.410116	No	No	No	No	Yes	Yes	Yes	Yes	Yes	Yes	moderate
[3]	Epidemiological characteristics of severe fever with Thrombocytopenia syndrome and it's inapparent infection in Tiantai County,Zhejiang province	Ge JH	2017	Chinese	China	healthy population: individuals residing in the same location as SFTS cases		real-time RT-PCR	143	2	1.3986	No	No	No	No	Yes	Yes	Yes	Yes	Yes	Yes	moderate
[4]	Study on the epidemiological characteristics of fever accompanying by thrombocytopenia syndrome in Suizhou	He WH	2014	Chinese	China	healthy population: other		real-time RT-PCR	70	0	0	No	Yes	No	No	Yes	Yes	Yes	Yes	Yes	Yes	moderate
[5]	Investigation on the infection status of new Bunia virus in Baoji	Hu XQ	2015	Chinese	China	healthy population: individuals residing in the same location as SFTS cases		real-time RT-PCR	363	0	0	No	Yes	Yes	No	Yes	Yes	Yes	Yes	Yes	Yes	Low
[5]	Investigation on the infection status of new Bunia virus in Baoji	Hu XQ	2015	Chinese	China	healthy population: other		real-time RT-PCR	573	0	0
[6]	An investigation of risk factors for death in three patients with severe fever with thrombocytopenia syndrome in Wendeng district, Weihai,Shandong province, China	Jiang XL	2019	Chinese	China	healthy population: individuals residing in the same location as SFTS cases		real-time RT-PCR	168	0	0	No	No	No	No	Yes	Yes	Yes	Yes	Yes	Yes	moderate
[7]	The preliminary analysis of epidemic characteristics of SFTSV among two populations and vector and host animals in Guiyang	Li L	2014	Chinese	China	Specific population: patients with fever and other symptoms	patients of unexplained fever or suspected HFRS	RT-PCR	50	0	0	No	No	No	Yes	Yes	Yes	Yes	Yes	Yes	Yes	Low
[8]	Epidemiological characteristics of severe fever with thrombocytopenia syndrome in Nanjing, China from 2010 to 2016	Ma T	2017	Chinese	China	healthy population: individuals residing in the same location as SFTS cases		RT-PCR	107	1	0.934579	No	Yes	Yes	No	Yes	Yes	Yes	Yes	Yes	Yes	moderate
[9]	Survey on clinical and epidemiological characteristics of 6 cases with SFTSV infection	Shen AH	2012	Chinese	China	Specific population: close contacts		real-time RT-PCR	29	0	0	No	No	No	No	Yes	Yes	Yes	Yes	Yes	Yes	moderate
[10]	Severe Fever with Thrombocytopenia Syndrome Virus Infection or Mixed Infection with Scrub Typhus in South Korea in 2000-2003	Thi HYN	2019	English	Korea	Specific population: patients with fever and other symptoms	restrospective examination on samples from patients for the diagnosis of rickettisal disease (scrub typhus)	RT-PCR	2329	9	0.386432	No	Yes	No	Yes	Yes	Yes	Yes	Yes	Yes	Yes	Low
[11]	Severe Fever with Thrombocytopenia Syndrome in Patients Suspected of Having Scrub Typhus	Wi YM	2016	English	Korea	Specific population: patients with fever and a history of insect bites		RT-PCR	74	17	22.973	No	No	No	Yes	Yes	Yes	Yes	Yes	Yes	Yes	Low
[12]	Study on epidemiological characteristics and transmission for severe fever with Thrombocytopenia syndrome	Xing XS	2016	Chinese	China	healthy population: individuals residing in the same location as SFTS cases		RT-PCR	310	0	0	No	No	No	No	Yes	Yes	Yes	Yes	Yes	Yes	moderate
[12]	Study on epidemiological characteristics and transmission for severe fever with Thrombocytopenia syndrome	Xing XS	2016	Chinese	China	Specific population: close contacts		RT-PCR	109	0	0
[13]	Analysis of SFTSV serology and IgM antibody expression in suspected cases of hemorrhagic fever in the Nanyang, 2010 to 2014	Yang Y	2015	Chinese	China	Specific population: patients with fever and other symptoms	patients of unexplained fever or suspected HFRS	real-time RT-PCR	185	0	0	No	No	No	No	Yes	Yes	Yes	Yes	Yes	Yes	moderate
[14]	Fever with thrombocytopenia associated with a novel bunyavirus in China.	Yu XJ	2011	English	China	healthy population: other		real-time RT-PCR	180	0	0	No	No	No	No	Yes	Yes	Yes	Yes	Yes	Yes	moderate
[14]	Fever with thrombocytopenia associated with a novel bunyavirus in China.	Yu XJ	2011	English	China	healthy population: individuals residing in the same location as SFTS cases		real-time RT-PCR	200	0	0
[14]	Fever with thrombocytopenia associated with a novel bunyavirus in China.	Yu XJ	2011	English	China	Specific population: patients with fever and other symptoms	patients of unexplained fever or suspected HFRS	real-time RT-PCR	54	0	0
[15]	A study of seroprevalence and rates of asymptomatic viremia of severe fever with thrombocytopenia syndrome virus among Chinese blood donors	Zeng P	2014	English	China	healthy population: blood donor		real-time RT-PCR	9960	2	0.0200803	No	No	No	No	Yes	Yes	Yes	Yes	Yes	Yes	moderate
[16]	Investigation on Foci severe fever with thrombocytopenia syndrome and human granulocytic anaplasmosis in Lujiang County	Zhang HL	2015	Chinese	China	healthy population: individuals residing in the same location as SFTS cases		real-time RT-PCR	100	0	0	No	Yes	Yes	No	Yes	Yes	Yes	Yes	Yes	Yes	Low
[17]	Serological Investigation of Novel Bunyavirus Infection in Voluntary Blood Donors in Jiangning District, Nanjing City.	Zhou YJ	2019	Chinese	China	healthy population: blood donor		real-time RT-PCR	850	0	0	No	No	No	No	Yes	Yes	Yes	Yes	Yes	Yes	moderate
[18]	Clustered incidence investigation and emergency response of fever with thrombocytopenia syndrome in a place in Henan province	Zhang L	2023	Chinese	China	healthy population: individuals residing in the same location as SFTS cases		real-time RT-PCR	105	0	0	No	No	No	No	Yes	Yes	Yes	No	Yes	Yes	moderate
[18]	Clustered incidence investigation and emergency response of fever with thrombocytopenia syndrome in a place in Henan province	Zhang L	2023	Chinese	China	Specific population: patients with fever and other symptoms	restrospective examiniation on patients with fever and hemorrhagic symptoms after a cluster outbreak	real-time RT-PCR	159	5	3.14465
[18]	Clustered incidence investigation and emergency response of fever with thrombocytopenia syndrome in a place in Henan province	Zhang L	2023	Chinese	China	Specific population: close contacts	restrospective investigation after cluster outbreak	real-time RT-PCR	22	5	22.7273
[19]	The Seroprevalence of Severe Fever with Thrombocytopenia Syndrome: An Epidemiological Study of Korean Veterinary Hospital Workers		2026	English	Korea	healthy population: other	veterinarian	real-time RT-PCR	103	0	0	No	Yes	Yes	No	Yes	Yes	Yes	Yes	Yes	Yes	Low
[20]	Investigation and analysis of emergency monitoring results of a severe fever with thrombocytopenia syndrome in Shenzhen	Chen ZG	2022	Chinese	China	Specific population: close contacts		RT-PCR	36	0	0	No	No	No	No	Yes	Yes	Yes	No	Yes	Yes	moderate
[20]	Investigation and analysis of emergency monitoring results of a severe fever with thrombocytopenia syndrome in Shenzhen	Chen ZG	2022	Chinese	China	healthy population: individuals residing in the same location as SFTS cases		RT-PCR	346	0	0
[21]	An investigation of a cluster epidemic of severe fever with thrombocytopenia syndrome in a county in Western Hubei Province，China	Lei W	2024	Chinese	China	Specific population: close contacts	restrospective investigation after cluster outbreak	real-time RT-PCR	36	4	11.1111	No	No	No	No	Yes	Yes	Yes	Yes	Yes	Yes	moderate
[22]	Serological Evidence of Severe Fever with Thrombocytopenia Syndrome Virus and IgM Positivity Were Identified in Healthy Residents in Vietnam		2022	English	Vietnam	healthy population: other		real-time RT-PCR	714	0	0	No	No	No	No	Yes	Yes	Yes	Yes	Yes	Yes	moderate
[23]	Seroprevalence of Severe Fever with Thrombocytopenia Syndrome Virus in Mui Island, Rural Area, Incheon, South Korea		2022	English	Korea	healthy population: other		nested RT-PCR	203	1	0.492611	No	No	No	No	Yes	Yes	Yes	Yes	Yes	Yes	moderate
[24]	Nosocomial outbreak of severe fever with thrombocytopenia syndrome among healthcare workers in a single hospital in Daegu, Korea	Bae S	2022	English	Korea	Specific population: close contacts	healthcare workers who had contact with the patien	real-time RT-PCR	57	6	10.5263	No	Yes	Yes	No	Yes	Yes	Yes	Yes	Yes	Yes	Low
[25]	The epidemiology and pathogeny investigation of two clusters of severe fever with thrombocytopenia syndrome disease outbreaking in Henan Province, 2022	Li Y	2023	Chinese	China	Specific population: close contacts		real-time RT-PCR	36	0	0	No	No	No	No	Yes	Yes	Yes	Yes	Yes	Yes	moderate
[26]	A cluster of person-to-person transmission cases caused by SFTS virus in Penglai, China	Jiang X	2015	English	China	close contacts	restrospective investigation after cluster outbreak	restrospective investigation	126	8	6.34921	No	No	No	Yes	Yes	Yes	Yes	Yes	Yes	Yes	Low
[27]	Transmission and mortality risk assessment of severe fever with thrombocytopenia syndrome in China: results from 11-years' study	Chen Q	2022	English	China	close contacts	restrospective investigation after cluster outbreak突发公共卫生事件监测系统2011-2021	restrospective investigation	733	59	8.04911	No	No	No	Yes	Yes	Yes	Yes	Yes	Yes	Yes	Low
[28]	Seroepidemiology of severe fever with thrombocytopenia syndrome virus,Liu'an	Xu PP	2015	Chinese	China	healthy population from endemic area	from township with previous reported SFTS cases	real-time RT-PCR	86	0	0	No	No	No	No	Yes	Yes	Yes	Yes	Yes	Yes	moderate
[28]	Seroepidemiology of severe fever with thrombocytopenia syndrome virus,Liu'an	Xu PP	2015	Chinese	China	other healthy population	from control village without SFTS cases	real-time RT-PCR	80	0	0
[29]	Severe Fever with Thromboctopenia SyndromeVirusInfection, South Korea, 2010	Young RK	2018	English	Korea	specific patient	retrospective examination on patients with high erythrocyte sedimentation rates, SFTS was not a criterion for selection	real-time RT-PCR	58	2	3.44828	No	No	No	Yes	Yes	Yes	Yes	Yes	Yes	Yes	Low
