# Supplementary material for: Comprehensive meta-analysis of severe fever with thrombocytopenia syndrome virus infections in humans, vertebrate hosts and questing ticks
Source: Parasit Vectors. 2024 Jun 20;17:265. doi: 10.1186/s13071-024-06341-2 (PMC11191292; doi:10.1186/s13071-024-06341-2)
Supplement: Supplementary file 3 — Additional file 3: Table S3. Publications reporting RNA prevalence of SFTSV in questing ticks. [file 13071_2024_6341_MOESM3_ESM.xlsx]

## Sheet: ticks
Table S3 Publications reporting RNA prevalence of SFTSV in questing ticks
ID	Title	Language	First author	Country	Publication year	Type of survey site	Genus	Species	Developmental stage	Detecting method	Sample Size	No. of postive	Prevalence, %	Was the study’s target population a close representation of the national population in relation to relevant variables?	Was the sampling frame a true or close representation of the target population?	Was some form of random selection used to select the sample, OR was a census undertaken?	Was the likelihood of nonresponse bias minimal?	Were data collected directly from the subjects (as opposed to a proxy)?	Was an acceptable case definition used in the study?	Was the study instrument that measured the parameter of interest shown to have validity and reliability?	Was the same mode of data collection used for all subjects?	Was the length of the shortest prevalence period for the parameter of interest appropriate?	Were the numerator(s) and denominator(s) for the parameter of interest appropriate?	Summary item on the overall risk of study bias
[12]	Study on epidemiological characteristics and transmission for severe fever with Thrombocytopenia syndrome	Chinese	Xing XS	China	2016	endemic area	Not specified	Not specified	Not specified	RT-PCR	53	1	1.88679	No	No	No	Yes	Yes	Yes	Yes	Yes	Yes	Yes	Low
[43]	Surveillance on Candidatus Rickettsia tarasevichiae Based on Sentinel Hospital	Chinese	Fan YD	China	2016	endemic area	Haemaphysalis	H. longicornis	Adult	real-time RT-PCR	397	37	9.3199	No	No	No	Yes	Yes	Yes	Yes	Yes	Yes	Yes	Low
[65]	Ecology of the Tick-Borne Phlebovirus Causing Severe Fever with Thrombocytopenia Syndrome in an Endemic Area of China	English	Li Z	China	2016	endemic area	Haemaphysalis	H. flava	Adult	real-time RT-PCR	178	0	0	No	No	No	Yes	Yes	Yes	Yes	Yes	Yes	Yes	Low
[65]	Ecology of the Tick-Borne Phlebovirus Causing Severe Fever with Thrombocytopenia Syndrome in an Endemic Area of China	English	Li Z	China	2016	endemic area	Haemaphysalis	H. flava	Larva	real-time RT-PCR	366	2	0.546448
[65]	Ecology of the Tick-Borne Phlebovirus Causing Severe Fever with Thrombocytopenia Syndrome in an Endemic Area of China	English	Li Z	China	2016	endemic area	Haemaphysalis	H. longicornis	Adult	real-time RT-PCR	1896	13	0.685654
[65]	Ecology of the Tick-Borne Phlebovirus Causing Severe Fever with Thrombocytopenia Syndrome in an Endemic Area of China	English	Li Z	China	2016	endemic area	Haemaphysalis	H. longicornis	Larva	real-time RT-PCR	780	2	0.25641
[65]	Ecology of the Tick-Borne Phlebovirus Causing Severe Fever with Thrombocytopenia Syndrome in an Endemic Area of China	English	Li Z	China	2016	endemic area	Haemaphysalis	H. longicornis	Nymph	real-time RT-PCR	2882	12	0.416378
[7]	The preliminary analysis of epidemic characteristics of SFTSV among two populations and vector and host animals in Guiyang	Chinese	Li L	China	2017	non-endemic area	Ixodes	I. granulatus	Nymph	real-time RT-PCR	44	0	0	No	No	No	Yes	Yes	Yes	Yes	Yes	Yes	Yes	Low
[79]	Surveillance and Genetic Evolutional Characteristics Analysis of Five Viruses in Ningbo-Zhoushan Port Area	Chinese	Shen B	China	2018	endemic area	Not specified	Not specified	Not specified	real-time RT-PCR	200	0	0	No	No	No	Yes	Yes	Yes	Yes	Yes	Yes	Yes	Low
[85]	Vector biological monitoring and strategy to prevent and control severe fever with thrombocytopenia syndrome bunyavirus (SFTSV) in Daishan Country Zhoushan Islands 2011－ 2018	Chinese	Wang QJ	China	2020	endemic area	Haemaphysalis	H. longicornis	Not specified	real-time RT-PCR	361	0	0	No	No	No	Yes	Yes	Yes	Yes	Yes	Yes	Yes	Low
[104]	Characterization of overwintering sites of Haemaphysalis longicornis (Acari: Ixodidae) and tick infection rate with severe fever with thrombocytopenia syndrome virus from eight provinces in South Korea	English	Kim JY	Korea	2020	non-endemic area	Haemaphysalis	H. longicornis	Nymph	nested RT-PCR	74	3	4.05405	No	No	No	Yes	Yes	Yes	Yes	Yes	Yes	Yes	Low
[105]	Detection and phylogenetic analysis of phlebovirus, including severe fever with thrombocytopenia syndrome virus, in ticks collected from Tokyo, Japan	English	Nami M	Japan	2018	non-endemic area	Haemaphysalis	H. flava	Nymph	nested RT-PCR	56	0	0
[105]	Detection and phylogenetic analysis of phlebovirus, including severe fever with thrombocytopenia syndrome virus, in ticks collected from Tokyo, Japan	English	Nami M	Japan	2018	non-endemic area	Haemaphysalis	H. longicornis	Nymph	nested RT-PCR	95	0	0
[105]	Detection and phylogenetic analysis of phlebovirus, including severe fever with thrombocytopenia syndrome virus, in ticks collected from Tokyo, Japan	English	Nami M	Japan	2018	non-endemic area	Haemaphysalis	H. megaspinosa	Nymph	nested RT-PCR	20	0	0
[105]	Detection and phylogenetic analysis of phlebovirus, including severe fever with thrombocytopenia syndrome virus, in ticks collected from Tokyo, Japan	English	Nami M	Japan	2018	non-endemic area	Haemaphysalis	Haemaphysalis spp.	Larva	nested RT-PCR	357	0	0	No	No	No	Yes	Yes	Yes	Yes	Yes	Yes	Yes	Low
[106]	Distribution and detection of severe fever with thrombocytopenia syndrome virus in ticks collected from Jeollanam-do, Korea	English	Song BJ	Korea	2016	non-endemic area	Haemaphysalis	H. longicornis	Not specified	real-time RT-PCR	3030	0	0	No	No	No	Yes	Yes	Yes	Yes	Yes	Yes	Yes	Low
[107]	Epidemiological Characteristics and Pathogen Genotype Analysis of SFTS in Liaoning Province from 2011 to 2017	Chinese	Zong L	China	2019	endemic area	Haemaphysalis	H. longicornis	Not specified	real-time RT-PCR	50	2	4	No	No	No	Yes	Yes	Yes	Yes	Yes	Yes	Yes	Low
[108]	Epidemiology of tick-borne encephalitis in China and investigation of tick-borne virus in northern China	Chinese	Chen XJ	China	2020	non-endemic area	Dermacentor	D. silvarum	Not specified	real-time RT-PCR	1850	0	0	No	No	No	Yes	Yes	Yes	Yes	Yes	Yes	Yes	Low
[109]	First Isolation of Severe Fever with Thrombocytopenia Syndrome Virus from Haemaphysalis longicornis Ticks Collected in Severe Fever with Thrombocytopenia Syndrome Outbreak Areas in the Republic of Korea	English	Yun SM	Korea	2016	endemic area	Haemaphysalis	H. longicornis	Adult	RT-PCR	450	1	0.222222	No	No	No	Yes	Yes	Yes	Yes	Yes	Yes	Yes	Low
[109]	First Isolation of Severe Fever with Thrombocytopenia Syndrome Virus from Haemaphysalis longicornis Ticks Collected in Severe Fever with Thrombocytopenia Syndrome Outbreak Areas in the Republic of Korea	English	Yun SM	Korea	2016	endemic area	Haemaphysalis	H. longicornis	Larva	RT-PCR	904	1	0.110619
[109]	First Isolation of Severe Fever with Thrombocytopenia Syndrome Virus from Haemaphysalis longicornis Ticks Collected in Severe Fever with Thrombocytopenia Syndrome Outbreak Areas in the Republic of Korea	English	Yun SM	Korea	2016	endemic area	Haemaphysalis	H. longicornis	Nymph	RT-PCR	1673	6	0.358637
[110]	Four Year Surveillance of the Vector Hard Ticks for SFTS, Ganghwa-do, Republic of Korea	English	Kim-Jeon	Korea	2019	non-endemic area	Haemaphysalis	H. flava	Larva	real-time RT-PCR	5529	0	0
[110]	Four Year Surveillance of the Vector Hard Ticks for SFTS, Ganghwa-do, Republic of Korea	English	Kim-Jeon, M. D.	Korea	2019	non-endemic area	Haemaphysalis	H. flava	Larva	real-time RT-PCR	5529	0	0
[110]	Four Year Surveillance of the Vector Hard Ticks for SFTS, Ganghwa-do, Republic of Korea	English	Kim-Jeon, M. D.	Korea	2019	non-endemic area	Haemaphysalis	H. longicornis	Adult	real-time RT-PCR	654	0	0	No	No	No	Yes	Yes	Yes	Yes	Yes	Yes	Yes	Low
[110]	Four Year Surveillance of the Vector Hard Ticks for SFTS, Ganghwa-do, Republic of Korea	English	Kim-Jeon, M. D.	Korea	2019	non-endemic area	Haemaphysalis	H. longicornis	Nymph	real-time RT-PCR	1254	0	0
[110]	Four Year Surveillance of the Vector Hard Ticks for SFTS, Ganghwa-do, Republic of Korea	English	Kim-Jeon	Korea	2019	non-endemic area	Haemaphysalis	H. longicornis	Adult	real-time RT-PCR	654	0	0
[110]	Four Year Surveillance of the Vector Hard Ticks for SFTS, Ganghwa-do, Republic of Korea	English	Kim-Jeon	Korea	2019	non-endemic area	Haemaphysalis	H. longicornis	Nymph	real-time RT-PCR	1254	0	0
[111]	Genetic Susceptibility Is One of the Determinants for Severe Fever with Thrombocytopenia Syndrome Virus Infection and Fatal Outcome: An Epidemiological Investigation	English	Sun JM	China	2015	endemic area	Haemaphysalis	H. longicornis	Nymph	real-time RT-PCR	45	3	6.66667	No	No	No	Yes	Yes	Yes	Yes	Yes	Yes	Yes	Low
[112]	Haemaphysalis longicornis Ticks as Reservoir and Vector of Severe Fever with Thrombocytopenia Syndrome Virus in China	English	Luo LM	China	2015	non-endemic area	Haemaphysalis	H. longicornis	Adult	RT-PCR	1560	6	0.384615	No	No	No	Yes	Yes	Yes	Yes	Yes	Yes	Yes	Low
[112]	Haemaphysalis longicornis Ticks as Reservoir and Vector of Severe Fever with Thrombocytopenia Syndrome Virus in China	English	Luo LM	China	2015	non-endemic area	Haemaphysalis	H. longicornis	Larva	RT-PCR	120	0	0
[112]	Haemaphysalis longicornis Ticks as Reservoir and Vector of Severe Fever with Thrombocytopenia Syndrome Virus in China	English	Luo LM	China	2015	non-endemic area	Haemaphysalis	H. longicornis	Nymph	RT-PCR	1620	2	0.123457
[113]	Hard Ticks as Vectors Tested Negative for Severe Fever with Thrombocytopenia Syndrome in Ganghwa-do, Korea during 2019-2020	English	Jin K	Korea	2021	non-endemic area	Haemaphysalis	H. flava	Adult	real-time RT-PCR	132	0	0	No	No	No	Yes	Yes	Yes	Yes	Yes	Yes	Yes	Low
[113]	Hard Ticks as Vectors Tested Negative for Severe Fever with Thrombocytopenia Syndrome in Ganghwa-do, Korea during 2019-2020	English	Jin K	Korea	2021	non-endemic area	Haemaphysalis	H. flava	Nymph	real-time RT-PCR	50	0	0
[113]	Hard Ticks as Vectors Tested Negative for Severe Fever with Thrombocytopenia Syndrome in Ganghwa-do, Korea during 2019-2020	English	Jin K	Korea	2021	non-endemic area	Haemaphysalis	H. longicornis	Adult	real-time RT-PCR	3102	0	0
[113]	Hard Ticks as Vectors Tested Negative for Severe Fever with Thrombocytopenia Syndrome in Ganghwa-do, Korea during 2019-2020	English	Jin K	Korea	2021	non-endemic area	Haemaphysalis	H. longicornis	Nymph	real-time RT-PCR	3937	0	0
[113]	Hard Ticks as Vectors Tested Negative for Severe Fever with Thrombocytopenia Syndrome in Ganghwa-do, Korea during 2019-2020	English	Jin K	1Korea	2021	non-endemic area	Not specified	Not specified	Larva	real-time RT-PCR	3206	0	0
[114]	Identification of recently identified tick-borne viruses (Dabieshan tick virus and SFTSV) by metagenomic analysis in ticks from Shandong Province, China	English	Shao L	China	2020	non-endemic area	Haemaphysalis	H. longicornis	Adult	nested RT-PCR	2522	15	0.594766	No	No	No	Yes	Yes	Yes	Yes	Yes	Yes	Yes	Low
[115]	Identification of tick-borne pathogen diversity by metagenomic analysis in Haemaphysalis longicornis from Xinyang, China	English	Zhuang L	China	2018	endemic area	Haemaphysalis	H. longicornis	Adult	nested RT-PCR	144	27	18.75	No	No	Yes	Yes	Yes	Yes	Yes	Yes	Yes	Yes	Low
[116]	Investigation and analysis of tick distribution and tick vector in Yunan district	Chinese	Zhang QZ	China	2015	endemic area	Not specified	Not specified	Not specified	real-time RT-PCR	436	31	7.11009	No	No	No	Yes	Yes	Yes	Yes	Yes	Yes	Yes	Low
[117]	Investigation of free ticks carrying CRT and compound infection with SFTSV in Yanbian area of Jilin Province	Chinese	Li JX	China	2019	non-endemic area	Dermacentor	D. silvarum	Not specified	real-time RT-PCR	213	1	0.469484	No	No	No	Yes	Yes	Yes	Yes	Yes	Yes	Yes	Low
[117]	Investigation of free ticks carrying CRT and compound infection with SFTSV in Yanbian area of Jilin Province	Chinese	Li JX	China	2020	non-endemic area	Haemaphysalis	H. concinna	Not specified	real-time RT-PCR	86	5	5.81395
[117]	Investigation of free ticks carrying CRT and compound infection with SFTSV in Yanbian area of Jilin Province	Chinese	Li JX	China	2019	non-endemic area	Haemaphysalis	H. japonica	Not specified	real-time RT-PCR	211	8	3.79147
[117]	Investigation of free ticks carrying CRT and compound infection with SFTSV in Yanbian area of Jilin Province	Chinese	Li JX	China	2019	non-endemic area	Haemaphysalis	H. longicornis	Not specified	real-time RT-PCR	108	1	0.925926
[117]	Investigation of free ticks carrying CRT and compound infection with SFTSV in Yanbian area of Jilin Province	Chinese	Li JX	China	2019	non-endemic area	Ixodes	I. persuleatus	Not specified	real-time RT-PCR	367	11	2.99728
[118]	Investigation of tick-borne pathogens in Heilongjiang border area	Chinese	Wang QY	China	2019	non-endemic area	Dermacentor	D. silvarum	Not specified	real-time RT-PCR	1185	0	0	No	No	No	Yes	Yes	Yes	Yes	Yes	Yes	Yes	Low
[118]	Investigation of tick-borne pathogens in Heilongjiang border area	Chinese	Wang QY	China	2019	non-endemic area	Ixodes	I. persuleatus	Not specified	real-time RT-PCR	800	0	0
[119]	Investigation on the co-infection of Tick, middle spotted fever group Rickettsia and novel Bunia virus in the middle and east of China	Chinese	Fan YD	China	2016	non-endemic area	Haemaphysalis	H. longicornis	Not specified	real-time RT-PCR	164	38	23.1707	No	No	No	Yes	Yes	Yes	Yes	Yes	Yes	Yes	Low
[120]	Isolation of Severe Fever with Thrombocytopenia Syndrome Virus from Various Tick Species in Area with Human Severe Fever with Thrombocytopenia Syndrome Cases	English	Sato Y	Japan	2021	endemic area	Amblyomma	A. testudinarium	Nymph	RT-PCR	35	2	5.71429
[120]	Isolation of Severe Fever with Thrombocytopenia Syndrome Virus from Various Tick Species in Area with Human Severe Fever with Thrombocytopenia Syndrome Cases	English	Sato Y	Japan	2021	endemic area	Haemaphysalis	H. flava	Nymph	RT-PCR	39	1	2.5641
[120]	Isolation of Severe Fever with Thrombocytopenia Syndrome Virus from Various Tick Species in Area with Human Severe Fever with Thrombocytopenia Syndrome Cases	English	Sato Y	Japan	2021	endemic area	Haemaphysalis	H. formosensis	Adult	RT-PCR	37	1	2.7027	No	No	Yes	Yes	Yes	Yes	Yes	Yes	Yes	Yes	Low
[120]	Isolation of Severe Fever with Thrombocytopenia Syndrome Virus from Various Tick Species in Area with Human Severe Fever with Thrombocytopenia Syndrome Cases	English	Sato Y	Japan	2021	endemic area	Haemaphysalis	H. formosensis	Nymph	RT-PCR	59	3	5.08475
[120]	Isolation of Severe Fever with Thrombocytopenia Syndrome Virus from Various Tick Species in Area with Human Severe Fever with Thrombocytopenia Syndrome Cases	English	Sato Y	Japan	2021	endemic area	Haemaphysalis	H. kitaokai	Adult	RT-PCR	21	0	0
[120]	Isolation of Severe Fever with Thrombocytopenia Syndrome Virus from Various Tick Species in Area with Human Severe Fever with Thrombocytopenia Syndrome Cases	English	Sato Y	Japan	2021	endemic area	Haemaphysalis	H. kitaokai	Adult	RT-PCR	21	0	0
[120]	Isolation of Severe Fever with Thrombocytopenia Syndrome Virus from Various Tick Species in Area with Human Severe Fever with Thrombocytopenia Syndrome Cases	English	Sato Y	Japan	2021	endemic area	Haemaphysalis	H. longicornis	Nymph	RT-PCR	30	0	0
[121]	Molecular detection of severe fever with thrombocytopenia syndrome and tick-borne encephalitis viruses in ixodid ticks collected from vegetation, Republic of Korea, 2014	English	Yun SM	Korea	2016	non-endemic area	Haemaphysalis	H. flava	Adult	nested RT-PCR	284	3	1.05634	No	No	No	Yes	Yes	Yes	Yes	Yes	Yes	Yes	Low
[121]	Molecular detection of severe fever with thrombocytopenia syndrome and tick-borne encephalitis viruses in ixodid ticks collected from vegetation, Republic of Korea, 2014	English	Yun SM	Korea	2016	non-endemic area	Haemaphysalis	H. flava	Larva	nested RT-PCR	1105	1	0.0904977
[121]	Molecular detection of severe fever with thrombocytopenia syndrome and tick-borne encephalitis viruses in ixodid ticks collected from vegetation, Republic of Korea, 2014	English	Yun SM	Korea	2016	non-endemic area	Haemaphysalis	H. flava	Nymph	nested RT-PCR	1928	4	0.207469
[121]	Molecular detection of severe fever with thrombocytopenia syndrome and tick-borne encephalitis viruses in ixodid ticks collected from vegetation, Republic of Korea, 2014	English	Yun SM	Korea	2016	non-endemic area	Haemaphysalis	H. longicornis	Adult	nested RT-PCR	433	1	0.230947
[121]	Molecular detection of severe fever with thrombocytopenia syndrome and tick-borne encephalitis viruses in ixodid ticks collected from vegetation, Republic of Korea, 2014	English	Yun SM	Korea	2016	non-endemic area	Haemaphysalis	H. longicornis	Larva	nested RT-PCR	6712	3	0.0446961
[121]	Molecular detection of severe fever with thrombocytopenia syndrome and tick-borne encephalitis viruses in ixodid ticks collected from vegetation, Republic of Korea, 2014	English	Yun SM	Korea	2016	non-endemic area	Haemaphysalis	H. longicornis	Nymph	nested RT-PCR	10425	7	0.0671463
[121]	Molecular detection of severe fever with thrombocytopenia syndrome and tick-borne encephalitis viruses in ixodid ticks collected from vegetation, Republic of Korea, 2014	English	Yun SM	1Korea	2016	non-endemic area	Ixodes	I. nipponensis	Adult	nested RT-PCR	129	1	0.775194
[121]	Molecular detection of severe fever with thrombocytopenia syndrome and tick-borne encephalitis viruses in ixodid ticks collected from vegetation, Republic of Korea, 2014	English	Yun SM	1Korea	2016	non-endemic area	Ixodes	I. nipponensis	Nymph	nested RT-PCR	116	0	0
[122]	Nationwide Temporal and Geographical Distribution of Tick Populations and Phylogenetic Analysis of Severe Fever with Thrombocytopenia Syndrome Virus in Ticks in Korea, 2020	English	Seo MG	1Korea	2021	non-endemic area	Amblyomma	A. testudinarium		nested RT-PCR	106	2	1.88679	No	No	No	Yes	Yes	Yes	Yes	Yes	Yes	Yes	Low
[122]	Nationwide Temporal and Geographical Distribution of Tick Populations and Phylogenetic Analysis of Severe Fever with Thrombocytopenia Syndrome Virus in Ticks in Korea, 2020	English	Seo MG	Korea	2021	non-endemic area	Haemaphysalis	H. flava		nested RT-PCR	618	16	2.589
[122]	Nationwide Temporal and Geographical Distribution of Tick Populations and Phylogenetic Analysis of Severe Fever with Thrombocytopenia Syndrome Virus in Ticks in Korea, 2020	English	Seo MG	Korea	2021	non-endemic area	Haemaphysalis	H. longicornis		nested RT-PCR	18193	35	0.192382
[122]	Nationwide Temporal and Geographical Distribution of Tick Populations and Phylogenetic Analysis of Severe Fever with Thrombocytopenia Syndrome Virus in Ticks in Korea, 2020	English	Seo MG	Korea	2021	non-endemic area	Haemaphysalis	Haemaphysalis spp.	Larva	nested RT-PCR	12856	8	0.0622278
[122]	Nationwide Temporal and Geographical Distribution of Tick Populations and Phylogenetic Analysis of Severe Fever with Thrombocytopenia Syndrome Virus in Ticks in Korea, 2020	English	Seo MG	1Korea	2021	non-endemic area	Ixodes	I. nipponensis		nested RT-PCR	51	2	3.92157
[122]	Nationwide Temporal and Geographical Distribution of Tick Populations and Phylogenetic Analysis of Severe Fever with Thrombocytopenia Syndrome Virus in Ticks in Korea, 2020	English	Seo MG	1Korea	2022	non-endemic area	Ixodes	Ixodes spp.	Larva	nested RT-PCR	228	0	0
[122]	Nationwide Temporal and Geographical Distribution of Tick Populations and Phylogenetic Analysis of Severe Fever with Thrombocytopenia Syndrome Virus in Ticks in Korea, 2020	English	Seo MG	1Korea	2021	non-endemic area			Adult	nested RT-PCR	6186	37	0.598125
[122]	Nationwide Temporal and Geographical Distribution of Tick Populations and Phylogenetic Analysis of Severe Fever with Thrombocytopenia Syndrome Virus in Ticks in Korea, 2020	English	Seo MG	1Korea	2021	non-endemic area			Larva	nested RT-PCR	13082	8	0.0611527
[122]	Nationwide Temporal and Geographical Distribution of Tick Populations and Phylogenetic Analysis of Severe Fever with Thrombocytopenia Syndrome Virus in Ticks in Korea, 2020	English	Seo MG	1Korea	2021	non-endemic area			Nymph	nested RT-PCR	12784	18	0.140801
[123]	No Detection of Severe Fever with Thrombocytopenia Syndrome Virus from Ixodid Ticks Collected in Seoul	English	Ham HJ	Korea	2014	non-endemic area	Haemaphysalis	H. flava	Nymph	RT-PCR	43	0	0
[123]	No Detection of Severe Fever with Thrombocytopenia Syndrome Virus from Ixodid Ticks Collected in Seoul	English	Ham HJ	Korea	2014	non-endemic area	Haemaphysalis	H. longicornis	Adult	RT-PCR	64	0	0	No	No	No	Yes	Yes	Yes	Yes	Yes	Yes	Yes	Low
[123]	No Detection of Severe Fever with Thrombocytopenia Syndrome Virus from Ixodid Ticks Collected in Seoul	English	Ham HJ	Korea	2014	non-endemic area	Haemaphysalis	H. longicornis	Larva	RT-PCR	428	0	0
[123]	No Detection of Severe Fever with Thrombocytopenia Syndrome Virus from Ixodid Ticks Collected in Seoul	English	Ham HJ	Korea	2014	non-endemic area	Haemaphysalis	H. longicornis	Nymph	RT-PCR	240	0	0
[124]	Preliminary investigation on infection of novel Bunyavirus among animals and ticks in shanghai,from 2012 to 2014	Chinese	Zhu YY	China	2017	non-endemic area	Haemaphysalis	H. longicornis	Not specified	real-time RT-PCR	34	0	0	No	No	No	Yes	Yes	Yes	Yes	Yes	Yes	Yes	Low
[125]	Prevalence of severe fever with thrombocytopenia syndrome virus in H.longicornis ticks in South Korea	English	Park SW	Korea	2014	non-endemic area	Haemaphysalis	H. longicornis	Adult	real-time RT-PCR	1070	15	1.40187	No	No	No	Yes	Yes	Yes	Yes	Yes	Yes	Yes	Low
[125]	Prevalence of severe fever with thrombocytopenia syndrome virus in H.longicornis ticks in South Korea	English	Park SW	Korea	2014	non-endemic area	Haemaphysalis	H. longicornis	Larva	real-time RT-PCR	350	2	0.571429
[125]	Prevalence of severe fever with thrombocytopenia syndrome virus in H.longicornis ticks in South Korea	English	Park SW	Korea	2014	non-endemic area	Haemaphysalis	H. longicornis	Nymph	real-time RT-PCR	10436	38	0.364124
[126]	Prevalence of Severe Fever with Thrombocytopenia Syndrome Virus in Ticks Collected from National Parks in Korea	English	Jo YS	Korea	2018	non-endemic area	Haemaphysalis	H. flava	Adult	nested RT-PCR	133	3	2.25564	No	No	No	Yes	Yes	Yes	Yes	Yes	Yes	Yes	Low
[126]	Prevalence of Severe Fever with Thrombocytopenia Syndrome Virus in Ticks Collected from National Parks in Korea	English	Jo YS	Korea	2018	non-endemic area	Haemaphysalis	H. flava	Nymph	nested RT-PCR	303	2	0.660066
[126]	Prevalence of Severe Fever with Thrombocytopenia Syndrome Virus in Ticks Collected from National Parks in Korea	English	Jo YS	Korea	2018	non-endemic area	Haemaphysalis	H. longicornis	Adult	nested RT-PCR	261	23	8.81226
[126]	Prevalence of Severe Fever with Thrombocytopenia Syndrome Virus in Ticks Collected from National Parks in Korea	English	Jo YS	Korea	2018	non-endemic area	Haemaphysalis	H. longicornis	Larva	nested RT-PCR	8242	26	0.315457
[126]	Prevalence of Severe Fever with Thrombocytopenia Syndrome Virus in Ticks Collected from National Parks in Korea	English	Jo YS	Korea	2018	non-endemic area	Haemaphysalis	H. longicornis	Nymph	nested RT-PCR	745	25	3.3557
[126]	Prevalence of Severe Fever with Thrombocytopenia Syndrome Virus in Ticks Collected from National Parks in Korea	English	Jo YS	1Korea	2018	non-endemic area	Ixodes	I. nipponensis	Larva	nested RT-PCR	32	0	0
[127]	Seasonal distribution of Haemaphysalis longicornis (Acari: Ixodidae) and detection of SFTS virus in Gyeongbuk Province, Republic of Korea, 2018	English	Lee J	Korea	2021	non-endemic area	Haemaphysalis	Haemaphysalis spp.	Adult	real-time RT-PCR	88	1	1.13636	No	No	No	Yes	Yes	Yes	Yes	Yes	Yes	Yes	Low
[127]	Seasonal distribution of Haemaphysalis longicornis (Acari: Ixodidae) and detection of SFTS virus in Gyeongbuk Province, Republic of Korea, 2018	English	Lee J	Korea	2021	non-endemic area	Haemaphysalis	H. flava	Adult	real-time RT-PCR	121	1	0.826446
[127]	Seasonal distribution of Haemaphysalis longicornis (Acari: Ixodidae) and detection of SFTS virus in Gyeongbuk Province, Republic of Korea, 2018	English	Lee J	Korea	2021	non-endemic area	Haemaphysalis	H. longicornis	Adult	real-time RT-PCR	545	3	0.550459
[127]	Seasonal distribution of Haemaphysalis longicornis (Acari: Ixodidae) and detection of SFTS virus in Gyeongbuk Province, Republic of Korea, 2018	English	Lee J	Korea	2021	non-endemic area	Haemaphysalis	H. longicornis	Nymph	real-time RT-PCR	249	1	0.401606
[128]	Seasonal Occurrence of Haemaphysalis longicornis (Acari: Ixodidae) and Haemaphysalis flava, Vectors of Severe Fever With Thrombocytopenia Syndrome (SFTS) in South Korea	English	Jung M	Korea	2019	non-endemic area	Haemaphysalis	H. flava	Nymph	nested RT-PCR	98	0	0
[128]	Seasonal Occurrence of Haemaphysalis longicornis (Acari: Ixodidae) and Haemaphysalis flava, Vectors of Severe Fever With Thrombocytopenia Syndrome (SFTS) in South Korea	English	Jung M	Korea	2019	non-endemic area	Haemaphysalis	H. longicornis	Adult	nested RT-PCR	594	0	0	No	No	No	Yes	Yes	Yes	Yes	Yes	Yes	Yes	Low
[128]	Seasonal Occurrence of Haemaphysalis longicornis (Acari: Ixodidae) and Haemaphysalis flava, Vectors of Severe Fever With Thrombocytopenia Syndrome (SFTS) in South Korea	English	Jung M	Korea	2019	non-endemic area	Haemaphysalis	H. longicornis	Nymph	nested RT-PCR	1346	0	0
[129]	Severe Fever with thrombocytopenia syndrome virus in Ticks and SFTS incidence in humans, South Korea	English	Yoo JR	Korea	2020	endemic area	Haemaphysalis	H. longicornis	Adult	real-time RT-PCR	594	82	13.8047	No	No	No	Yes	Yes	Yes	Yes	Yes	Yes	Yes	Low
[129]	Severe Fever with thrombocytopenia syndrome virus in Ticks and SFTS incidence in humans, South Korea	English	Yoo JR	Korea	2020	endemic area	Haemaphysalis	H. longicornis	Nymph	real-time RT-PCR	2597	272	10.4736
[130]	SFTS virus in ticks in an endemic area of China	English	Wang S	China	2015	endemic area	Haemaphysalis	H. longicornis	Adult	real-time RT-PCR	461	6	1.30152	No	No	No	Yes	Yes	Yes	Yes	Yes	Yes	Yes	Low
[130]	SFTS virus in ticks in an endemic area of China	English	Wang S	China	2015	endemic area	Haemaphysalis	H. longicornis	Nymph	real-time RT-PCR	415	13	3.13253
[131]	Study on epidemic characteristics and risk factors of severe fever with thrombocytopenia syndrome	Chinese	Ding SJ	China	2016	endemic area	Haemaphysalis	H. longicornis	Not specified	real-time RT-PCR	857	2	0.233372	No	No	No	Yes	Yes	Yes	Yes	Yes	Yes	Yes	Low
[132]	Study on the transmission of Severe Fever with Thrombocytopenia Syndrome Virus in different tick species	Chinese	Hu YY	China	2020	non-endemic area	Dermacentor	D. silvarum	Not specified	real-time RT-PCR	752	0	0	No	No	No	Yes	Yes	Yes	Yes	Yes	Yes	Yes	Low
[132]	Study on the transmission of Severe Fever with Thrombocytopenia Syndrome Virus in different tick species	Chinese	Hu YY	China	2020	non-endemic area	Haemaphysalis	H. longicornis	Not specified	real-time RT-PCR	1334	27	2.02399
[132]	Study on the transmission of Severe Fever with Thrombocytopenia Syndrome Virus in different tick species	Chinese	Hu YY	China	2020	non-endemic area	Ixodes	I. persuleatus	Not specified	real-time RT-PCR	1350	0	0
[133]	Survey and genetic analysis of severe fever with Thrombocytopenia syndrome virus from Haemaphysalis longicornis	Chinese	Wang LY	China	2014	endemic area	Haemaphysalis	H. longicornis	Not specified	real-time RT-PCR	144	46	31.9444	No	No	No	Yes	Yes	Yes	Yes	Yes	Yes	Yes	Low
[134]	Survey of tick distribution and tick-borne pathogens in hilly scenic spots of Suzhou，China	Chinese	Gu D	China	2018	non-endemic area	Haemaphysalis	H. sinensis 32, 1H. longicornis 14	Not specified	real-time RT-PCR	46	0	0	No	No	No	Yes	Yes	Yes	Yes	Yes	Yes	Yes	Low
[135]	Survey of ticks and severe fever with thrombocytopenia syndrome in Zhoushan, Zhejiang, 2018–2020	Chinese	Liu JN	China	2021	endemic area	Haemaphysalis	H. longicornis	Not specified	real-time RT-PCR	51	0	0	No	No	No	Yes	Yes	Yes	Yes	Yes	Yes	Yes	Low
[136]	Survey on tick distribution and tick-borne pathogens in Daejeon and adjacent areas in South Korea	English	Seo JW	Korea	2021	non-endemic area	Haemaphysalis	H. flava	Adult	real-time RT-PCR	76	0	0	No	No	No	Yes	Yes	Yes	Yes	Yes	Yes	Yes	Low
[136]	Survey on tick distribution and tick-borne pathogens in Daejeon and adjacent areas in South Korea	English	Seo JW	Korea	2021	non-endemic area	Haemaphysalis	H. flava	Larva	real-time RT-PCR	711	0	0
[136]	Survey on tick distribution and tick-borne pathogens in Daejeon and adjacent areas in South Korea	English	Seo JW	Korea	2021	non-endemic area	Haemaphysalis	H. flava	Nymph	real-time RT-PCR	224	0	0
[136]	Survey on tick distribution and tick-borne pathogens in Daejeon and adjacent areas in South Korea	English	Seo JW	Korea	2021	non-endemic area	Haemaphysalis	H. longicornis	Adult	real-time RT-PCR	1074	2	0.18622
[136]	Survey on tick distribution and tick-borne pathogens in Daejeon and adjacent areas in South Korea	English	Seo JW	Korea	2021	non-endemic area	Haemaphysalis	H. longicornis	Larva	real-time RT-PCR	9923	0	0
[136]	Survey on tick distribution and tick-borne pathogens in Daejeon and adjacent areas in South Korea	English	Seo JW	Korea	2021	non-endemic area	Haemaphysalis	H. longicornis	Nymph	real-time RT-PCR	3952	0	0
[136]	Survey on tick distribution and tick-borne pathogens in Daejeon and adjacent areas in South Korea	English	Seo JW	1Korea	2021	non-endemic area	Ixodes	I. nipponensis	Adult	real-time RT-PCR	51	0	0
[136]	Survey on tick distribution and tick-borne pathogens in Daejeon and adjacent areas in South Korea	English	Seo JW	1Korea	2021	non-endemic area	Ixodes	I. nipponensis	Larva	real-time RT-PCR	775	0	0
[137]	Survey on ticks and detection of new bunyavirus in the endemic areas of fever, Thrombocytopenia and Leukopenia syndrome in Henan province	Chinese	Liu Y	China	2012	endemic area	Haemaphysalis	H. longicornis	Not specified	nested RT-PCR	184	0	0	No	No	No	Yes	Yes	Yes	Yes	Yes	Yes	Yes	Low
[137]	Survey on ticks and detection of new bunyavirus in the endemic areas of fever, Thrombocytopenia and Leukopenia syndrome in Henan province	Chinese	Liu Y	China	2012	endemic area	Rhipicephalus	R. microplus	Not specified	nested RT-PCR	26	0	0
[138]	Severe Fever with Thrombocytopenia Syndrome Virus in Ticks in the Republic of Korea	English	Jun-Gu Kang	Korea	2023	non-endemic area	Haemaphysalis	H. longicornis	Adult	nested RT-PCR	227	12	5.28634	No	No	No	Yes	Yes	Yes	Yes	Yes	Yes	Yes	Low
[138]	Severe Fever with Thrombocytopenia Syndrome Virus in Ticks in the Republic of Korea	English	Jun-Gu Kang	Korea	2023	non-endemic area	Haemaphysalis	H. flava	Adult	nested RT-PCR	35	3	8.57143
[138]	Severe Fever with Thrombocytopenia Syndrome Virus in Ticks in the Republic of Korea	English	Jun-Gu Kang	1Korea	2023	non-endemic area	Ixodes	I. nipponensis	Adult	nested RT-PCR	21	0	0
[138]	Severe Fever with Thrombocytopenia Syndrome Virus in Ticks in the Republic of Korea	English	Jun-Gu Kang	Korea	2023	non-endemic area	Haemaphysalis	H. longicornis	Nymph	nested RT-PCR	3444	206	5.98142
[138]	Severe Fever with Thrombocytopenia Syndrome Virus in Ticks in the Republic of Korea	English	Jun-Gu Kang	Korea	2023	non-endemic area	Haemaphysalis	H. flava	Nymph	nested RT-PCR	159	12	7.54717
[139]	Analysis of the diversity of tick-borne viruses at the border areas in Liaoning Province, China	English	Yu Bai1	China	2023	non-endemic area	Haemaphysalis	H. longicornis	Not specified	real-time RT-PCR	561	4	0.713012	No	No	No	Yes	Yes	Yes	Yes	Yes	Yes	Yes	Low
[140]	Coinfection of Severe Fever With Thrombocytopenia Syndrome Virus and Coxiella burnetii in Developmental Stage of Hard Ticks in Subtropical Region of Korea	English	Jeong Rae Yoo	Korea	2023	non-endemic area	Haemaphysalis	H. longicornis,H. flava	Nymph	real-time RT-PCR	2851	342	11.9958
[140]	Coinfection of Severe Fever With Thrombocytopenia Syndrome Virus and Coxiella burnetii in Developmental Stage of Hard Ticks in Subtropical Region of Korea	English	Jeong Rae Yoo	Korea	2023	non-endemic area	Haemaphysalis	H. longicornis,H. flava	Adult	real-time RT-PCR	639	99	15.493	No	No	No	Yes	Yes	Yes	Yes	Yes	Yes	Yes	Low
[141]	Distribution of Severe Fever with Thrombocytopenia Syndrome Virus and Antiviral Antibodies in Wild and Domestic Animals in Oita Prefecture, Japan	English	Takehiro Hashimoto	Japan	2022	non-endemic area	Amblyomma	A. testudinarium	Not specified	nested RT-PCR	26	0	0	No	No	No	Yes	Yes	Yes	Yes	Yes	Yes	Yes	Low
[141]	Distribution of Severe Fever with Thrombocytopenia Syndrome Virus and Antiviral Antibodies in Wild and Domestic Animals in Oita Prefecture, Japan	English	Takehiro Hashimoto	Japan	2022	non-endemic area	Not specified	Not specified	Not specified	nested RT-PCR	96	0	0
[141]	Distribution of Severe Fever with Thrombocytopenia Syndrome Virus and Antiviral Antibodies in Wild and Domestic Animals in Oita Prefecture, Japan	English	Takehiro Hashimoto	Japan	2022	non-endemic area	Haemaphysalis	H. campanulate	Not specified	nested RT-PCR	329	0	0
[141]	Distribution of Severe Fever with Thrombocytopenia Syndrome Virus and Antiviral Antibodies in Wild and Domestic Animals in Oita Prefecture, Japan	English	Takehiro Hashimoto	Japan	2022	non-endemic area	Haemaphysalis	H. flava	Not specified	nested RT-PCR	89	0	0
[141]	Distribution of Severe Fever with Thrombocytopenia Syndrome Virus and Antiviral Antibodies in Wild and Domestic Animals in Oita Prefecture, Japan	English	Takehiro Hashimoto	Japan	2022	non-endemic area	Haemaphysalis	H. longicornis	Not specified	nested RT-PCR	726	0	0
[142]	Epidemiological and Molecular Study on Tick-Borne Pathogens in Argun Port Area Near the Chinese–Russian Border	English	Qi Shi	China	2023	non-endemic area	Dermacentor	D. nuttalli	Adult	real-time RT-PCR	179	0	0	No	No	No	Yes	Yes	Yes	Yes	Yes	Yes	Yes	Low
[142]	Epidemiological and Molecular Study on Tick-Borne Pathogens in Argun Port Area Near the Chinese–Russian Border	English	Qi Shi	China	2023	non-endemic area	Ixodes	I. persuleatus	Adult	real-time RT-PCR	23	0	0
[143]	First molecular detection of a novel Babesia species from Haemaphysalis hystricis in Taiwan	English	Chiang PS	China	2024	endemic area	Rhipicephalus	R. microplus	Larva	RT-PCR	1333	0	0	No	No	No	Yes	Yes	Yes	Yes	Yes	Yes	Yes	Low
[143]	First molecular detection of a novel Babesia species from Haemaphysalis hystricis in Taiwan	English	Chiang PS	China	2024	endemic area	Haemaphysalis	H. hystricis	Nymph	RT-PCR	25	0	0
[143]	First molecular detection of a novel Babesia species from Haemaphysalis hystricis in Taiwan	English	Chiang PS	China	2024	endemic area	Haemaphysalis	H. hystricis	Larva	RT-PCR	226	0	0
[144]	Identifcation of severe fever with thrombocytopenia syndrome virus genotypes in patients and ticks in Liaoning Province, China	English	Xiao HH	China	2023	non-endemic area	Haemaphysalis	H. longicornis	Not specified	RT-PCR	492	12	2.43902	No	No	No	Yes	Yes	Yes	Yes	Yes	Yes	Yes	Low
[145]	Population dynamics of hard ticks (Acari: Ixodidae) and their harboring rates of Severe Fever with Thrombocytopenia Syndrome (SFTS) virus in four landscapes of Gyeonggi Province, South Korea	English	Jung M	Korea	2023	non-endemic area	Haemaphysalis	H. flava	Adult	nested RT-PCR	41	0	0	No	No	Yes	Yes	Yes	Yes	Yes	Yes	Yes	Yes	Low
[145]	Population dynamics of hard ticks (Acari: Ixodidae) and their harboring rates of Severe Fever with Thrombocytopenia Syndrome (SFTS) virus in four landscapes of Gyeonggi Province, South Korea	English	Jung M	Korea	2023	non-endemic area	Haemaphysalis	H. flava	Nymph	nested RT-PCR	73	0	0
[145]	Population dynamics of hard ticks (Acari: Ixodidae) and their harboring rates of Severe Fever with Thrombocytopenia Syndrome (SFTS) virus in four landscapes of Gyeonggi Province, South Korea	English	Jung M	Korea	2023	non-endemic area	Haemaphysalis	Haemaphysalis spp.	Larva	nested RT-PCR	13617	0	0
[145]	Population dynamics of hard ticks (Acari: Ixodidae) and their harboring rates of Severe Fever with Thrombocytopenia Syndrome (SFTS) virus in four landscapes of Gyeonggi Province, South Korea	English	Jung M	Korea	2023	non-endemic area	Haemaphysalis	H. longicornis	Adult	nested RT-PCR	1955	0	0
[145]	Population dynamics of hard ticks (Acari: Ixodidae) and their harboring rates of Severe Fever with Thrombocytopenia Syndrome (SFTS) virus in four landscapes of Gyeonggi Province, South Korea	English	Jung M	Korea	2023	non-endemic area	Haemaphysalis	H. longicornis	Nymph	nested RT-PCR	4349	0	0
[146]	Seasonal activity of Haemaphysalis longicornis and Haemaphysalis fava (Acari: Ixodida), vectors of severe fever with thrombocytopenia syndrome (SFTS) virus, and their SFTS virus harboring rates in Gyeonggi Province, South Korea	English	Hong Geun Kim	Korea	2023	non-endemic area	Haemaphysalis	H. longicornis	Not specified	nested RT-PCR	2567	11	0.428516	No	No	No	Yes	Yes	Yes	Yes	Yes	Yes	Yes	Low
[146]	Seasonal activity of Haemaphysalis longicornis and Haemaphysalis fava (Acari: Ixodida), vectors of severe fever with thrombocytopenia syndrome (SFTS) virus, and their SFTS virus harboring rates in Gyeonggi Province, South Korea	English	Hong Geun Kim	Korea	2023	non-endemic area	Haemaphysalis	H. flava	Not specified	nested RT-PCR	55	6	10.9091
[146]	Seasonal activity of Haemaphysalis longicornis and Haemaphysalis fava (Acari: Ixodida), vectors of severe fever with thrombocytopenia syndrome (SFTS) virus, and their SFTS virus harboring rates in Gyeonggi Province, South Korea	English	Hong Geun Kim	Korea	2023	non-endemic area	Haemaphysalis	Haemaphysalis spp.	Larva	nested RT-PCR	1894	2	0.105597
[147]	Severe fever with thrombocytopenia syndrome virus from ticks: a molecular epidemiological study of a patient in the Republic of Korea	English	Kim SY	Korea	2023	endemic area	Haemaphysalis	H. longicornis	Adult	RT-PCR	462	30	6.49351	No	No	No	Yes	Yes	Yes	Yes	Yes	Yes	Yes	Low
[147]	Severe fever with thrombocytopenia syndrome virus from ticks: a molecular epidemiological study of a patient in the Republic of Korea	English	Kim SY	Korea	2023	endemic area	Haemaphysalis	H. longicornis	Nymph	RT-PCR	156	3	1.92308
[148]	Severe Fever with Thrombocytopenia Syndrome Virus RNA in Ticks from Wild Mongooses in Okinawa Prefecture, Japan	English	Yumani Kuba	Japan	2023	non-endemic area	Haemaphysalis	H. formosensis	Larva	real-time RT-PCR	78	0	0	No	No	No	Yes	Yes	Yes	Yes	Yes	Yes	Yes	Low
[148]	Severe Fever with Thrombocytopenia Syndrome Virus RNA in Ticks from Wild Mongooses in Okinawa Prefecture, Japan	English	Yumani Kuba	Japan	2023	non-endemic area	Haemaphysalis	H. hystricis	Larva	real-time RT-PCR	497	2	0.402414
[148]	Severe Fever with Thrombocytopenia Syndrome Virus RNA in Ticks from Wild Mongooses in Okinawa Prefecture, Japan	English	Yumani Kuba	Japan	2023	non-endemic area	Haemaphysalis	H. hystricis	Nymph	real-time RT-PCR	40	0	0
[149]	Epidemiological investigation and pathogenic characteristics of a cluster of severe fever with thrombocytopenia syndrome in Henan	Chinese	You AG	China	2023	endemic area	Haemaphysalis	H. longicornis	Not specified	real-time RT-PCR	35	0	0	No	No	No	Yes	Yes	Yes	Yes	Yes	Yes	Yes	Low
[150]	Investigation of tick-borne viruses in Huanan county，Heilongjiang province，China，2020	Chinese	Li F	China	2022	non-endemic area	Ixodes	I. persuleatus	Adult	real-time RT-PCR	475	0	0	No	No	No	Yes	Yes	Yes	Yes	Yes	Yes	Yes	Low
[150]	Investigation of tick-borne viruses in Huanan county，Heilongjiang province，China，2020	Chinese	Li F	China	2023	non-endemic area	Dermacentor	D. silvaru	Adult	real-time RT-PCR	360	0	0
[150]	Investigation of tick-borne viruses in Huanan county，Heilongjiang province，China，2020	Chinese	Li F	China	2023	non-endemic area	Haemaphysalis	H. concinna	Adult	real-time RT-PCR	55	0	0
[151]	Investigation of Tick Species and Two New Pathogens Borne in Ticks in Some Tea Gardens of China	Chinese	Shi H	China	2023	non-endemic area	Not specified	Not specified	Not specified	real-time RT-PCR	195	48	24.6154	No	No	No	Yes	Yes	Yes	Yes	Yes	Yes	Yes	Low
[117]	Investigation of free ticks carrying CRT and compound infection with SFTSV in Yanbian area of Jilin Province	Chinese	Li JX	China	2019	non-endemic area	Not specified	Not specified	not specified	Real-time RT-PCR	47	0	0
