# Supplementary material for: Comprehensive meta-analysis of severe fever with thrombocytopenia syndrome virus infections in humans, vertebrate hosts and questing ticks
Source: Parasit Vectors. 2024 Jun 20;17:265. doi: 10.1186/s13071-024-06341-2 (PMC11191292; doi:10.1186/s13071-024-06341-2)
Supplement: Supplementary file 5 — Additional file 5: Table S4. Multivariable meta-regression analysis for RNA prevalence of SFTSV in humans. [file 13071_2024_6341_MOESM5_ESM.xlsx]

## Sheet: Sheet1
Table S4 Multivariable meta-regression analysis for RNA prevalence of SFTSV in humans
	Estimate (95%CI)	S.E.	Z	P	I²	R²	QM (p)	QE (p)
Type of population					0.8552	60.53%	43.3178 (< 0.0001)	124.9615 (< 0.0001)
Healthy population from endemic population vs. other healthy population	0.0384[-0.0449;0.1216]	0.0425	0.9037	0.3662
Close contacts vs. other healthy population	0.1887[0.0771;0.3002]	0.0569	3.3158	0.0009
Specific patients vs. other healthy population	0.0983[-0.0032;0.1997]	0.0518	1.899	0.0576
Detecting method
Nested RT-PCR vs. RT-PCR	-0.0122[-0.2116; 0.1872]	0.1017	-0.1201	0.9044
Real-time RT-PCR vs. RT-PCR	0.0357[-0.0387;0.1101]	0.038	0.9403	0.3471
Restrospective investigation after cluster outbreak vs. RT-PCR	0.1336[-0.0029;0.2700]	0.0696	1.9184	0.0551
Country
Korea vs. China	0.1124[0.0157;0.2092]	0.0494	2.2773	0.0228
Vietnam vs. China	-0.0014[-0.1630;0.1601]	0.0824	-0.0174	0.9861
R² is the proportion of true heterogeneity that can be explained by the moderator, the QM statistic and its p value show whether the moderators are statistically significant in explaining heterogeneity, and the QE statistic and its p value show the significance of residual heterogeneity that is unaccounted for by the moderator. Multivariable meta-regression model covariates are type of survey sit…

## Sheet: Sheet2(2.23)
S4Table. Multivariable meta-regression analysis for RNA prevalence of SFTSV in humans
	Estimate (95%CI)	S.E.	Z	P	I²	R²	QM (p)	QE (p)
Type of population					0.0026	99.90%	68.61 (< .0001)	44.48 (0.0046)
healthy population from endemic population vs. other healthy population	0.0476[0.0270;0.0683]	0.0105	4.5202	<.0001
close contacts vs. other healthy population	0.1764[0.1198;0.2330]	0.0289	6.1106	<.0001
specific patients vs. other healthy population	0.0699[0.0269;0.1128]	0.0219	3.1882	0.0014
Detecting method
nested RT-PCR vs. RT-PCR	0.0875[0.0049;0.1700]	0.0421	2.0767	0.0378
real-time RT-PCR vs. RT-PCR	0.0486[0.0147;0.0825]	0.0173	2.8066	0.005
Country
Korea vs. China	0.0289[-0.0183;0.0761]	0.0241	1.2013	0.2296
Vietnam vs. China	0.0019[-0.0361;0.0399]	0.0194	0.0971	0.9226
