# Supplementary material for: Comprehensive meta-analysis of severe fever with thrombocytopenia syndrome virus infections in humans, vertebrate hosts and questing ticks
Source: Parasit Vectors. 2024 Jun 20;17:265. doi: 10.1186/s13071-024-06341-2 (PMC11191292; doi:10.1186/s13071-024-06341-2)
Supplement: Supplementary file 6 — Additional file 6: Figure S2. Forest plots depicting the prevalence of SFTSV in vertebrate hosts. The numbers in square brackets correspond to the study ID in Table S2. [file 13071_2024_6341_MOESM6_ESM.xlsx]

## Sheet: vertebrates
Table S2 Publications reporting RNA prevalence of SFTSV in vertebrate hosts
Study ID	Title	Language	First author	Publication year	Country	Type of study area	Host	Taxonomic category	Life Style	Specimen	Detection method	Sample Size	No. of postive	Prevalence, %	Was the study’s target population a close representation of the national population in relation to relevant variables?	Was the sampling frame a true or close representation of the target population?	Was some form of random selection used to select the sample, OR was a census undertaken?	Was the likelihood of nonresponse bias minimal?	Were data collected directly from the subjects (as opposed to a proxy)?	Was an acceptable case definition used in the study?	Was the study instrument that measured the parameter of interest shown to have validity and reliability?	Was the same mode of data collection used for all subjects?	Was the length of the shortest prevalence period for the parameter of interest appropriate?	Were the numerator(s) and denominator(s) for the parameter of interest appropriate?	Summary item on the overall risk of study bias
[30]	Severe Fever with Thrombocytopenia Syndrome in Cats and Its Prevalence among Veterinarian Staff Members in Nagasaki, Japan	English	Ando T	2021	Japan	Non-endemic area	Cat	Carnivora	wild	blood	real-time RT-PCR	133	44	33.0827	No	No	No	Yes	Yes	Yes	Yes	Yes	Yes	Yes	Low
[32]	Investigation on infection site of Severe fever with thrombocytopenia syndrome among goats in Anhui Province	Chinese	Cao C	2016	China	Endemic area	Sheep	Artiodactyla	domestic	blood	real-time RT-PCR	228	0	0	No	No	No	Yes	Yes	Yes	Yes	Yes	Yes	Yes	Low
[34]	Investigation of rodent borne pathogens in scenic areas of Beijing	Chinese	Chen JJ	2020	China	Non-endemic area	Rodents	Rodentia	wild	Not specified	real-time RT-PCR	478	0	0	No	No	No	Yes	Yes	Yes	Yes	Yes	Yes	Yes	Low
[35]	Population distribution and dynamics of vectors and their significance in vector⁃borne diseases in coastal beach areas of Yancheng, China	Chinese	Chen YZ	2016	China	Non-endemic area	Rodents	Rodentia	wild	Viscera	real-time RT-PCR	130	0	0	No	Yes	No	Yes	Yes	Yes	Yes	Yes	Yes	Yes	Low
[36]	Investigation on vector biology of Severe fever with thrombocytopenia syndrome in Dongtai City, Jiangsu province	Chinese	Cheng YH	2016	China	Endemic area	Rodents	Rodentia	wild	Viscera	RT-PCR	130	0	0	No	No	No	Yes	Yes	Yes	Yes	Yes	Yes	Yes	Low
[40]	Clinical and epidemiological study on severe fever with thrombocytopenia syndrome in Yiyuan County, Shandong Province, China	English	Cui F	2013	China	Endemic area	Cattle,Sheep	Artiodactyla	domestic	blood	real-time RT-PCR	41	0	0	No	No	No	Yes	Yes	Yes	Yes	Yes	Yes	Yes	Low
[40]	Clinical and epidemiological study on severe fever with thrombocytopenia syndrome in Yiyuan County, Shandong Province, China	English	Cui F	2013	China	Endemic area	Rodents	Rodentia	wild	blood	real-time RT-PCR	35	0	0
[41]	Investigation of animals infected with novel bunyavirus in Xinyang City ，Henan Province ，China	Chinese	Du YH	2014	China	Endemic area	Dog	Carnivora	domestic	blood	real-time RT-PCR	40	0	0	No	No	No	Yes	Yes	Yes	Yes	Yes	Yes	Yes	Low
[41]	Investigation of animals infected with novel bunyavirus in Xinyang City ，Henan Province ，China	Chinese	Du YH	2014	China	Endemic area	Rodents	Rodentia	wild	blood	real-time RT-PCR	94	0	0
[41]	Investigation of animals infected with novel bunyavirus in Xinyang City ，Henan Province ，China	Chinese	Du YH	2014	China	Endemic area	Cattle,Sheep,Pig	Artiodactyla	domestic	blood	real-time RT-PCR	178	0	0
[42]	Preliminary investigation on the carriage status of tick-arbovirus virus among the rodents and ticks in parts of Xinjiang area	Chinese	Duan XM	2015	China	Non-endemic area	Rodents	Rodentia	wild	Viscera	nested RT-PCR	210	28	13.3333	No	No	No	Yes	Yes	Yes	Yes	Yes	Yes	Yes	Low
[43]	Surveillance on Candidatus Rickettsia tarasevichiae Based on Sentinel Hospital	Chinese	Fan YD	2014	China	Endemic area	Rodents	Rodentia	wild	Viscera	real-time RT-PCR	142	0	0	No	No	No	Yes	Yes	Yes	Yes	Yes	Yes	Yes	Low
[44]	Survey of SFTSV carrying situation in rodents in SFTS epidemic area of Donghai county	Chinese	Ge HM	2012	China	Endemic area	Rodents	Rodentia	wild	Viscera	real-time RT-PCR	301	22	7.30897	No	No	No	Yes	Yes	Yes	Yes	Yes	Yes	Yes	Low
[46]	Prevalence and homology analysis on human and animals severe fever with thrombocytopenia syndrome virus infection in Yantai of Shandong province	Chinese	Gong LF	2014	China	Endemic area	Dog	Carnivora	domestic	blood	real-time RT-PCR	362	19	5.24862	No	No	No	Yes	Yes	Yes	Yes	Yes	Yes	Yes	Low
[46]	Prevalence and homology analysis on human and animals severe fever with thrombocytopenia syndrome virus infection in Yantai of Shandong province	Chinese	Gong LF	2014	China	Endemic area	Cattle,Sheep,Pig	Artiodactyla	domestic	blood	real-time RT-PCR	2685	128	4.76723
[46]	Prevalence and homology analysis on human and animals severe fever with thrombocytopenia syndrome virus infection in Yantai of Shandong province	Chinese	Gong LF	2014	China	Endemic area	Chicken	Aves	domestic	blood	real-time RT-PCR	529	16	3.02457
[45]	Investigation of New Bunya Virus Infection in Four Animals in Jiaodong Area of Shandong Province in 2011	Chinese	Gong LF	2013	China	Endemic area	Cattle,Sheep,Pig	Artiodactyla	domestic	blood	real-time RT-PCR	297	7	2.3569	No	No	No	Yes	Yes	Yes	Yes	Yes	Yes	Yes	Low
[45]	Investigation of New Bunya Virus Infection in Four Animals in Jiaodong Area of Shandong Province in 2011	Chinese	Gong LF	2013	China	Endemic area	Dog	Carnivora	domestic	blood	real-time RT-PCR	97	2	2.06186
[48]	A Cluster of Bunyavirus-Associated Severe Fever With Thrombocytopenia Syndrome Cases in a Coastal Plain Area in China, 2015: Identification of a Previously Unidentified Endemic Region for Severe Fever With Thrombocytopenia Bunyavirus	English	Hu J	2019	China	Endemic area	Rodents	Rodentia	domestic	blood	real-time RT-PCR	171	0	0	No	No	No	Yes	Yes	Yes	Yes	Yes	Yes	Yes	Low
[49]	Prevalence of severe fever with thrombocytopenia syndrome virus in animals in Henan Province, China	English	Huang XY	2019	China	Endemic area	Dog,Yellow weasel,Badger	Carnivora	not specified	Viscera	real-time RT-PCR	93	23	24.7312	No	No	No	Yes	Yes	Yes	Yes	Yes	Yes	Yes	Low
[49]	Prevalence of severe fever with thrombocytopenia syndrome virus in animals in Henan Province, China	English	Huang XY	2019	China	Endemic area	Hare	Lagomorpha	wild	Viscera	real-time RT-PCR	73	16	21.9178
[49]	Prevalence of severe fever with thrombocytopenia syndrome virus in animals in Henan Province, China	English	Huang XY	2019	China	Endemic area	Rock pigeon,Turtledove,Duck,Chicken,Pheasant	Aves	wild	Viscera	real-time RT-PCR	187	34	18.1818
[49]	Prevalence of severe fever with thrombocytopenia syndrome virus in animals in Henan Province, China	English	Huang XY	2019	China	Endemic area	Cattle,Sheep,Pig,Wild boar	Artiodactyla	not specified	Viscera	real-time RT-PCR	190	28	14.7368
[49]	Prevalence of severe fever with thrombocytopenia syndrome virus in animals in Henan Province, China	English	Huang XY	2019	China	Endemic area	Wild mice,Squirrel	Rodentia	wild	Viscera	real-time RT-PCR	57	2	3.50877
[50]	Molecular detection of severe fever with thrombocytopenia syndrome virus (SFTSV) in feral cats from Seoul, Korea	English	Hwang J	2016	Korea	Non-endemic area	Feral Cat	Carnivora	wild	blood	nested RT-PCR	126	22	17.4603	No	No	No	Yes	Yes	Yes	Yes	Yes	Yes	Yes	Low
[51]	Molecular detection of viruses causing hemorrhagic fevers in rodents in the south-west of Korea	English	Jalal S	2019	Korea	Non-endemic area	Rodents	Rodentia	wild	Viscera	nested RT-PCR	39	0	0	No	No	No	Yes	Yes	Yes	Yes	Yes	Yes	Yes	Low
[52]	Potential vectors and hosts of SFTS bunyavirus in china	Chinese	Jiang XL	2012	China	Endemic area	Cattle,Sheep	Artiodactyla	domestic	blood	real-time RT-PCR	73	4	5.47945	No	No	No	Yes	Yes	Yes	Yes	Yes	Yes	Yes	Low
[52]	Potential vectors and hosts of SFTS bunyavirus in china	Chinese	Jiang XL	2012	China	Endemic area	Dog	Carnivora	domestic	blood	real-time RT-PCR	35	1	2.85714
[6]	An investigation of risk factors for death in three patients with severe fever with thrombocytopenia syndrome in Wendeng district, Weihai,Shandong province, China	Chinese	Jiang XL	2019	China	Endemic area	raccoon dog,Dog,Cat	Carnivora	not specified	blood	real-time RT-PCR	26	0	0	No	No	No	Yes	Yes	Yes	Yes	Yes	Yes	Yes	Low
[6]	An investigation of risk factors for death in three patients with severe fever with thrombocytopenia syndrome in Wendeng district, Weihai,Shandong province, China	Chinese	Jiang XL	2019	China	Endemic area	Sheep	Artiodactyla	domestic	blood	real-time RT-PCR	28	0	0
[55]	Prevalence of severe fever with thrombocytopenia syndrome virus in black goats (Capra hircus coreanae) in the Republic of Korea	English	Jun GK	2018	Korea	Non-endemic area	Goat	Artiodactyla	domestic	blood	nested RT-PCR	737	18	2.44233	No	No	No	Yes	Yes	Yes	Yes	Yes	Yes	Yes	Low
[58]	Severe Fever with Thrombocytopenia Syndrome Virus in Dogs, South Korea	English	Kang JG	2019	Korea	Non-endemic area	Dog	Carnivora	wild	blood	RT-PCR	103	3	2.91262	No	No	No	Yes	Yes	Yes	Yes	Yes	Yes	Yes	Low
[57]	Molecular and Serological Investigation of Severe Fever with Thrombocytopenia Syndrome Virus in Cats	English	Kang JG	2020	Korea	Non-endemic area	Feral Cat,House cat	Carnivora	wild	blood	nested RT-PCR	201	8	3.9801	No	No	No	Yes	Yes	Yes	Yes	Yes	Yes	Yes	Low
[56]	Molecular Detection of Severe Fever with Thrombocytopenia Syndrome Virus in Korean Domesticated Pigs	English	Kang JG	2018	Korea	Non-endemic area	Pig	Artiodactyla	domestic	blood	nested RT-PCR	240	4	1.66667	No	No	No	Yes	Yes	Yes	Yes	Yes	Yes	Yes	Low
[60]	Investigation of arboviruses from ticks and rodents in the surrounding region of Xinjiang Junggar Basin	Chinese	Kou C	2016	China	Non-endemic area	Rodents	Rodentia	wild	Viscera	nested RT-PCR	329	12	3.64742	No	No	No	Yes	Yes	Yes	Yes	Yes	Yes	Yes	Low
[61]	Phylogenetic analysis of severe fever with thrombocytopenia syndrome virus in Korean water deer (Hydropotes inermis argyropus) in the Republic of Korea	English	Lee HS	2019	Korea	Non-endemic area	Hydrpotes inermis argyropus	Artiodactyla	wild	Viscera	nested RT-PCR	129	3	2.32558	No	No	No	Yes	Yes	Yes	Yes	Yes	Yes	Yes	Low
[62]	Molecular detection and phylogenetic analysis of severe fever with thrombocytopenia syndrome virus in shelter dogs and cats in the Republic of Korea	English	Lee SH	2017	Korea	Non-endemic area	Cat	Carnivora	wild	blood	nested RT-PCR	215	1	0.465116	No	Yes	Yes	Yes	Yes	Yes	Yes	Yes	Yes	Yes	Low
[62]	Molecular detection and phylogenetic analysis of severe fever with thrombocytopenia syndrome virus in shelter dogs and cats in the Republic of Korea	English	Lee SH	2017	Korea	Non-endemic area	Dog	Carnivora	wild	blood	nested RT-PCR	426	1	0.234742
[7]	The preliminary analysis of epidemic characteristics of SFTSV among two populations and vector and host animals in Guiyang	Chinese	Li L	2017	China	Non-endemic area	Rodents	Rodentia	wild	Viscera	RT-PCR	30	0	0	No	No	No	Yes	Yes	Yes	Yes	Yes	Yes	Yes	Low
[65]	Ecology of the Tick-Borne Phlebovirus Causing Severe Fever with Thrombocytopenia Syndrome in an Endemic Area of China	English	Li Z	2016	China	Endemic area	Hedgehog	Erinaceomorpha	wild	Not specified	real-time RT-PCR	159	8	5.03145	No	No	No	Yes	Yes	Yes	Yes	Yes	Yes	Yes	Low
[65]	Ecology of the Tick-Borne Phlebovirus Causing Severe Fever with Thrombocytopenia Syndrome in an Endemic Area of China	English	Li Z	2016	China	Endemic area	Sores araneus	Insectivora	wild	Not specified	real-time RT-PCR	184	3	1.63043
[65]	Ecology of the Tick-Borne Phlebovirus Causing Severe Fever with Thrombocytopenia Syndrome in an Endemic Area of China	English	Li Z	2016	China	Endemic area	Rodents	Rodentia	wild	Not specified	real-time RT-PCR	785	1	0.127389
[65]	Ecology of the Tick-Borne Phlebovirus Causing Severe Fever with Thrombocytopenia Syndrome in an Endemic Area of China	English	Li Z	2016	China	Endemic area	Anser cygnoides,Streptopelia chinensis	Aves	wild	Not specified	real-time RT-PCR	155	0	0
[66]	Prevalence of SFTSV among Asian house shrews and rodents, China, January-August 2013	English	Liu JW	2014	China	Non-endemic area	shrews	Insectivora	wild	Viscera	nested RT-PCR	77	2	2.5974	No	No	No	Yes	Yes	Yes	Yes	Yes	Yes	Yes	Low
[66]	Prevalence of SFTSV among Asian house shrews and rodents, China, January-August 2013	English	Liu JW	2014	China	Non-endemic area	Rodents	Rodentia	wild	Viscera	nested RT-PCR	440	3	0.681818
[68]	Preliminary investigation on the carriage status of the novel bunyavirus mong animals and ticks in Beijing area	Chinese	Lv YN	2011	China	Non-endemic area	Rodents	Rodentia	wild	blood	real-time RT-PCR	81	0	0	No	No	No	Yes	Yes	Yes	Yes	Yes	Yes	Yes	Low
[70]	Survey of vectors and hosts of severe fever with thrombocytopenia syndrome virus in Zhejiang province, China	Chinese	Ma T	2015	China	Non-endemic area	Rodents	Rodentia	wild	Viscera	real-time RT-PCR	1078	0	0	No	No	No	Yes	Yes	Yes	Yes	Yes	Yes	Yes	Low
[8]	Epidemiological characteristics of severe fever with thrombocytopenia syndrome in Nanjing, China from 2010 to 2016	Chinese	Ma T	2017	China	Endemic area	Rodents	Rodentia	wild	Not specified	RT-PCR	29	12	41.3793	No	No	No	Yes	Yes	Yes	Yes	Yes	Yes	Yes	Low
[71]	Detection of Leptospira and SFTSV in hedgehogs from Xianning City, Hubei Province	Chinese	Ma XQ	2020	China	Endemic area	Hedgehog	Erinaceomorpha	wild	Viscera	nested RT-PCR	22	0	0	No	No	No	Yes	Yes	Yes	Yes	Yes	Yes	Yes	Low
[73]	Natural severe fever with thrombocytopenia syndrome virus infection in domestic cats in Japan	English	Matsuu A	2019	Japan	Non-endemic area	Cat	Carnivora	wild	blood	real-time RT-PCR	123	2	1.62602	No	No	No	Yes	Yes	Yes	Yes	Yes	Yes	Yes	Low
[72]	Seroprevalence of severe fever with thrombocytopenia syndrome virus in animals in Kagoshima Prefecture, Japan, and development of Gaussia luciferase immunoprecipitation system to detect specific IgG antibodies	English	Matsuu A	2021	Japan	Endemic area	Wild Boar,Deer	Artiodactyla	wild	blood	RT-PCR	209	1	0.478469	No	No	No	Yes	Yes	Yes	Yes	Yes	Yes	Yes	Low
[72]	Seroprevalence of severe fever with thrombocytopenia syndrome virus in animals in Kagoshima Prefecture, Japan, and development of Gaussia luciferase immunoprecipitation system to detect specific IgG antibodies	English	Matsuu A	2021	Japan	Endemic area	Cat,Dog	Carnivora	domestic	blood	RT-PCR	218	1	0.458716
[74]	Apodemus agrarius is a potential natural host of severe fever with thrombocytopenia syndrome (SFTS)-causing novel bunyavirus	English	Ni H	2015	China	Endemic area	Rodents	Rodentia	domestic	Viscera	real-time RT-PCR	52	2	3.84615	No	No	No	Yes	Yes	Yes	Yes	Yes	Yes	Yes	Low
[75]	Detection of Severe Fever with Thrombocytopenia Syndrome Virus from Wild Animals and Ixodidae Ticks in the Republic of Korea	English	Oh SS	2016	Korea	Non-endemic area	korean water deer,Siberian roe deer,Goral,Carrion crow	Artiodactyla	wild	blood	nested RT-PCR	30	1	3.33333	No	No	No	Yes	Yes	Yes	Yes	Yes	Yes	Yes	Low
[75]	Detection of Severe Fever with Thrombocytopenia Syndrome Virus from Wild Animals and Ixodidae Ticks in the Republic of Korea	English	Oh SS	2016	Korea	Non-endemic area	Raccoon dog,Wild boar	Carnivora	wild	blood	nested RT-PCR	61	2	3.27869
[76]	virus-carrying status of animals with fever and Thrombocytopenia syndrome in some region of Jiangsu province during 2012	Chinese	Peng HY	2015	China	Endemic area	Rodents	Rodentia	wild	Viscera	real-time RT-PCR	526	36	6.84411	No	No	No	Yes	Yes	Yes	Yes	Yes	Yes	Yes	Low
[76]	virus-carrying status of animals with fever and Thrombocytopenia syndrome in some region of Jiangsu province during 2012	Chinese	Peng HY	2015	China	Endemic area	Sheep,Cattle	Artiodactyla	domestic	Viscera	real-time RT-PCR	133	3	2.25564
[78]	Survey of severe fever with thrombocytopenia syndrome virus in wild boar in the Republic of Korea	English	Rim JM	2021	Korea	Non-endemic area	Wild boar	Artiodactyla	wild	blood	nested RT-PCR	768	40	5.20833	No	No	No	Yes	Yes	Yes	Yes	Yes	Yes	Yes	Low
[79]	Surveillance and Genetic Evolutional Characteristics Analysis of Five Viruses in Ningbo-Zhoushan Port Area	Chinese	Shen B	2018	China	Endemic area	Rodents	Rodentia	wild	Viscera	real-time RT-PCR	283	0	0	No	No	No	Yes	Yes	Yes	Yes	Yes	Yes	Yes	Low
[84]	The first discovery of severe fever with thrombocytopenia syndrome virus in Taiwan	English	Tsai LL	2020	China	Non-endemic area	Sheep,Bovine	Artiodactyla	domestic	blood	nested RT-PCR	94	12	12.766	No	No	No	Yes	Yes	Yes	Yes	Yes	Yes	Yes	Low
[84]	The first discovery of severe fever with thrombocytopenia syndrome virus in Taiwan	English	Tsai LL	2020	China	Non-endemic area	Dog	Carnivora	domestic	blood	nested RT-PCR	57	0	0
[85]	Vector biological monitoring and strategy to prevent and control severe fever with thrombocytopenia syndrome bunyavirus (SFTSV) in Daishan Country Zhoushan Islands 2011－ 2018	Chinese	Wang QJ	2020	China	Endemic area	Rodents	Rodentia	wild	Not specified	real-time RT-PCR	327	0	0	No	No	No	Yes	Yes	Yes	Yes	Yes	Yes	Yes	Low
[12]	Study on epidemiological characteristics and transmission for severe fever with Thrombocytopenia syndrome	Chinese	Xing XS	2016	China	Endemic area	Cattle,Sheep	Artiodactyla	domestic	blood	RT-PCR	41	7	17.0732	No	No	No	Yes	Yes	Yes	Yes	Yes	Yes	Yes	Low
[89]	Survey on ticks and host animals of severe fever with thrombocytopenia syndrome virus in Huanggang, Hubei province	Chinese	Xiong JF	2016	China	Endemic area	Cattle,Sheep	Artiodactyla	domestic	blood	real-time RT-PCR	25	4	16	No	No	No	Yes	Yes	Yes	Yes	Yes	Yes	Yes	Low
[91]	Surveillance and analysis of new Bunia virus infections in Zhoushan Island area during 2011-2012	Chinese	Ye L	2013	China	Endemic area	Rodents	Rodentia	wild	Not specified	real-time RT-PCR	111	0	0	No	No	No	Yes	Yes	Yes	Yes	Yes	Yes	Yes	Low
[93]	Seroprevalence and genetic characterization of severe fever with thrombocytopenia syndrome virus in domestic goats in South Korea	English	Yu KM	2018	Korea	Non-endemic area	Goat	Artiodactyla	domestic	blood	real-time RT-PCR	207	4	1.93237	No	No	No	Yes	Yes	Yes	Yes	Yes	Yes	Yes	Low
[94]	Seroprevalence of Severe Fever with Thrombocytopenia Syndrome Phlebovirus in Domesticated Deer in South Korea	English	Yu MA	2019	Korea	Non-endemic area	Deer	Artiodactyla	wild	blood	RT-PCR	215	2	0.930233	No	No	No	Yes	Yes	Yes	Yes	Yes	Yes	Yes	Low
[96]	Study on epidemiological characteristics and genetic evolution of severe fever with Thrombocytopenia syndrome virus	Chinese	Zhan JB	2017	China	Endemic area	Sheep,Cattle	Artiodactyla	domestic	blood	real-time RT-PCR	156	6	3.84615	No	No	No	Yes	Yes	Yes	Yes	Yes	Yes	Yes	Low
[96]	Study on epidemiological characteristics and genetic evolution of severe fever with Thrombocytopenia syndrome virus	Chinese	Zhan JB	2017	China	Endemic area	Rodents	Rodentia	wild	blood	real-time RT-PCR	369	0	0
[99]	Investigation of natural infection of four pathogens in rodents in rural area of Taizhou, Zhejiang	Chinese	Zhao YS	2021	China	Non-endemic area	Rodents	Rodentia	wild	Not specified	real-time RT-PCR	167	0	0	No	No	No	Yes	Yes	Yes	Yes	Yes	Yes	Yes	Low
[31]	Serological investigation of SFTS bunyavirus among possible epidemic hemorrhagic fever cases in Shenzhen	Chinese	Cai CL	2010	China	Non-endemic area	Rodents	Rodentia	wild	blood	real-time RT-PCR	64	0	0	No	No	No	Yes	Yes	Yes	Yes	Yes	Yes	Yes	Low
[90]	Detection on four rodent-borne pathogens in Bengbu City in 2021	English	Xu JR	2023	China	Non-endemic area	mouse	Rodentia	wild	Viscera	real-time RT-PCR	200	0	0	No	No	No	Yes	Yes	Yes	Yes	Yes	Yes	Yes	Low
[86]	Etiological surveillance in rodents and mosquitoes in Ma’anshan City in 2021 and 2022	English	Wu QL	2023	China	Endemic area	mouse	Rodentia	wild	Viscera	real-time RT-PCR	486	0	0	No	No	No	Yes	Yes	Yes	Yes	Yes	Yes	Yes	Low
[83]	Investigation on the carrying rate of four pathogens in rodents in Chengdu	Chinese	Tian WJ	2023	China	Non-endemic area	mouse	Rodentia	wild	Viscera	real-time RT-PCR	207	1	0.483092	No	No	No	Yes	Yes	Yes	Yes	Yes	Yes	Yes	Low
[101]	Metagenomics, distribution, genetic and pathogenicity study on key zoonozootic pathogens carried by small wild animals and parasitic ticks from Southeast China	Chinese	Zhu CQ	2023	China	Non-endemic area	Hedgehog	Erinaceomorpha	wild	Viscera	RT-PCR	63	1	1.5873	No	No	No	Yes	Yes	Yes	Yes	Yes	Yes	Yes	Low
[101]	Metagenomics, distribution, genetic and pathogenicity study on key zoonozootic pathogens carried by small wild animals and parasitic ticks from Southeast China	Chinese	Zhu CQ	2023	China	Non-endemic area	turtledove,chicken, wild duck	Aves	wild	Viscera	RT-PCR	43	0	0
[101]	Metagenomics, distribution, genetic and pathogenicity study on key zoonozootic pathogens carried by small wild animals and parasitic ticks from Southeast China	Chinese	Zhu CQ	2023	China	Non-endemic area	Hare	Lagomorpha	wild	Viscera	RT-PCR	25	0	0
[101]	Metagenomics, distribution, genetic and pathogenicity study on key zoonozootic pathogens carried by small wild animals and parasitic ticks from Southeast China	Chinese	Zhu CQ	2023	China	Non-endemic area	bat	Chiroptera	wild	Viscera	RT-PCR	178	0	0
[101]	Metagenomics, distribution, genetic and pathogenicity study on key zoonozootic pathogens carried by small wild animals and parasitic ticks from Southeast China	Chinese	Zhu CQ	2023	China	Non-endemic area	mouse	Rodentia	wild	Viscera	RT-PCR	428	0	0
[87]	Investigation of pathogens in mouse like animalsin Zeng River area, Guangzhou	Chinese	Wu TY	2022	China	Non-endemic area	mouse	Rodentia	wild	Viscera	real-time RT-PCR	69	0	0	No	No	No	Yes	Yes	Yes	Yes	Yes	Yes	Yes	Low
[102]	Analysis of the detection results of rodent species and four natural infection pathogens in Huainan City	Chinese	Zhu LJ	2023	China	Non-endemic area	mouse	Rodentia	domestic	Viscera	real-time RT-PCR	100	0	0	No	No	No	Yes	Yes	Yes	Yes	Yes	Yes	Yes	Low
[95]	Pathogen detectionin murine-like-animalsinruralenvironments in Pingyin County, Ji̓nan City	Chinese	Yu RH	2023	China	Non-endemic area	mouse	Rodentia	wild	Viscera	real-time RT-PCR	100	0	0	No	No	No	Yes	Yes	Yes	Yes	Yes	Yes	Yes	Low
[100]	An investigation of small mammal distribution and their infection with pathogens in rural areas of Quzhou，Zhejiang province，China	Chinese	Zhong JY	2022	China	Non-endemic area	mouse	Rodentia	domestic	Viscera	real-time RT-PCR	210	0	0	No	No	No	Yes	Yes	Yes	Yes	Yes	Yes	Yes	Low
[81]	Investigation of the domestic rodents and infection status of rodent-borne pathogens in Shapingba district of Chongqing，China	Chinese	Tao XY	2022	China	Non-endemic area	mouse	Rodentia	wild	Viscera	real-time RT-PCR	200	0	0	No	No	No	Yes	Yes	Yes	Yes	Yes	Yes	Yes	Low
[92]	Investigation of rodent-borne pathogens and population structure in Daishan County of Zhoushan City	Chinese	Ye R	2022	China	Non-endemic area	mouse	Rodentia	wild	Viscera	real-time RT-PCR	22	0	0	No	No	No	Yes	Yes	Yes	Yes	Yes	Yes	Yes	Low
[103]	Seroprevalence and transmission of severe fever with thrombocytopenia syndrome virus in a coastal endemic area in Southeastern China	English	Zu ZP	2023	China	Non-endemic area	mouse	Rodentia	wild	Viscera	nested RT-PCR	244	1	0.409836	No	No	No	Yes	Yes	Yes	Yes	Yes	Yes	Yes	Low
[103]	Seroprevalence and transmission of severe fever with thrombocytopenia syndrome virus in a coastal endemic area in Southeastern China	English	Zu ZP	2023	China	Non-endemic area	Suncus murinus	Insectivora	wild	Viscera	nested RT-PCR	31	0	0
[64]	National surveillance report on rodent-borne pathogens of disease vectors in 2021	Chinese	Li DM	2023	China	Non-endemic area	mouse	Rodentia	wild	Viscera	real-time RT-PCR	16154	4	0.0247617	No	No	No	Yes	Yes	Yes	Yes	Yes	Yes	Yes	Low
[33]	Infection status of four pathogens in urban and rural rodent-like animals in Deqing County, Zhejiang Province	Chinese	Chen JJ	2023	China	Non-endemic area	mouse	Rodentia	wild	Viscera	real-time RT-PCR	70	0	0	No	No	No	Yes	Yes	Yes	Yes	Yes	Yes	Yes	Low
[47]	An investigation of rodent-borne pathogens in small mammals in some areas of Shandong province，China	Chinese	Han YN	2022	China	Non-endemic area	mouse	Rodentia	wild	Viscera	real-time RT-PCR	973	0	0	No	No	No	Yes	Yes	Yes	Yes	Yes	Yes	Yes	Low
[63]	Distribution and pathogen carrying of rodents in Liupan Mountain area, Ningxia Hui Autonomous Region	Chinese	Li H	2022	China	Non-endemic area	mouse	Rodentia	wild	Viscera	real-time RT-PCR	88	0	0	No	No	No	Yes	Yes	Yes	Yes	Yes	Yes	Yes	Low
[67]	Investigation on infection of severe fever with thrombocytopenia syndrome virus in two animals in Shangcheng County, Henan Province	Chinese	Liu WS	2024	China	Endemic area	mouse	Rodentia	wild	Viscera	real-time RT-PCR	415	0	0	No	Yes	Yes	Yes	Yes	Yes	Yes	Yes	Yes	Yes	Low
[69]	An investigation of pathogen infections in small mammals in Ningbo，Zhejiang Province，China	Chinese	Ma M	2024	China	Non-endemic area	mouse	Rodentia	domestic	Viscera	real-time RT-PCR	644	0	0	No	No	No	Yes	Yes	Yes	Yes	Yes	Yes	Yes	Low
[69]	An investigation of pathogen infections in small mammals in Ningbo，Zhejiang Province，China	Chinese	Ma M	2024	China	Non-endemic area	shrews	Insectivora	domestic	Viscera	real-time RT-PCR	24	0	0
[77]	Epidemiologic investigation of rodent-borne pathogens and rodentsin suburban areas of Huzhou, Zhejiang	Chinese	Ren FL	2023	China	Non-endemic area	mouse	Rodentia	wild	Viscera	real-time RT-PCR	85	0	0	No	No	No	Yes	Yes	Yes	Yes	Yes	Yes	Yes	Low
[77]	Epidemiologic investigation of rodent-borne pathogens and rodentsin suburban areas of Huzhou, Zhejiang	Chinese	Ren FL	2023	China	Non-endemic area	shrews	Insectivora	wild	Viscera	real-time RT-PCR	20	0	0
[80]	Investigation of rodent density and pathogens infectionstatus in Nantong City in 2020	Chinese	Sun B	2023	China	Non-endemic area	mouse	Rodentia	wild	Viscera	real-time RT-PCR	39	0	0	No	No	No	Yes	Yes	Yes	Yes	Yes	Yes	Yes	Low
[98]	Hedgehogs as Amplifying Hosts of Severe Fever with Thrombocytopenia Syndrome Virus	English	Zhao C	2022	China	Non-endemic area	Hedgehog	Erinaceomorpha	wild	blood	RT-PCR	49	5	10.2041	No	No	No	Yes	Yes	Yes	Yes	Yes	Yes	Yes	Low
[39]	Epidemiology of Severe Fever with Thrombocytopenia Syndrome in Dogs and Cats in Taiwan	English	Chih-Ying Kuan	2023	China	Non-endemic area	cat	Carnivora	domestic	blood	real-time RT-PCR	102	55	53.9216	No	No	No	Yes	Yes	Yes	Yes	Yes	Yes	Yes	Low
[39]	Epidemiology of Severe Fever with Thrombocytopenia Syndrome in Dogs and Cats in Taiwan	English	Chih-Ying Kuan	2023	China	Non-endemic area	dog	Carnivora	domestic	blood	real-time RT-PCR	91	22	24.1758
[39]	Epidemiology of Severe Fever with Thrombocytopenia Syndrome in Dogs and Cats in Taiwan	English	Chih-Ying Kuan	2023	China	Non-endemic area	cat	Carnivora	domestic	blood	real-time RT-PCR	327	56	17.1254
[39]	Epidemiology of Severe Fever with Thrombocytopenia Syndrome in Dogs and Cats in Taiwan	English	Chih-Ying Kuan	2023	China	Non-endemic area	dog	Carnivora	domestic	blood	real-time RT-PCR	215	37	17.2093
[38]	The First Nationwide Surveillance of Severe Fever with Thrombocytopenia Syndrome in Ruminants and Wildlife in Taiwan	English	Chih-Ying Kuan	2023	China	Non-endemic area	goat	Artiodactyla	domestic	blood	real-time RT-PCR	166	47	28.3133	No	No	No	Yes	Yes	Yes	Yes	Yes	Yes	Yes	Low
[38]	The First Nationwide Surveillance of Severe Fever with Thrombocytopenia Syndrome in Ruminants and Wildlife in Taiwan	English	Chih-Ying Kuan	2023	China	Non-endemic area	sheep	Artiodactyla	domestic	blood	real-time RT-PCR	50	30	60
[38]	The First Nationwide Surveillance of Severe Fever with Thrombocytopenia Syndrome in Ruminants and Wildlife in Taiwan	English	Chih-Ying Kuan	2023	China	Non-endemic area	cow	Artiodactyla	domestic	blood	real-time RT-PCR	432	119	27.5463
[38]	The First Nationwide Surveillance of Severe Fever with Thrombocytopenia Syndrome in Ruminants and Wildlife in Taiwan	English	Chih-Ying Kuan	2023	China	Non-endemic area	cattle	Artiodactyla	domestic	blood	real-time RT-PCR	155	44	28.3871
[38]	The First Nationwide Surveillance of Severe Fever with Thrombocytopenia Syndrome in Ruminants and Wildlife in Taiwan	English	Chih-Ying Kuan	2023	China	Non-endemic area	bird	Aves	wild	blood	real-time RT-PCR	258	1	0.387597
[38]	The First Nationwide Surveillance of Severe Fever with Thrombocytopenia Syndrome in Ruminants and Wildlife in Taiwan	English	Chih-Ying Kuan	2023	China	Non-endemic area	多种哺乳动物	Not specified mammal	wild	blood	real-time RT-PCR	257	3	1.16732
[59]	High Seroprevalence of Severe Fever with Thrombocytopenia Syndrome Virus Infection among the Dog Population in Thailand	English	Keita Ishijima	2023	Thailand	Non-endemic area	dog	Carnivora	domestic	blood	RT-PCR	50	1	2	No	No	No	Yes	Yes	Yes	Yes	Yes	Yes	Yes	Low
[53]	Serologic and Molecular Prevalence of Severe Fever with Thrombocytopenia Syndrome Virus Among Poultry in the Republic of Korea	English	Ji-Min Rim	2023	Korea	Non-endemic area	Chickens	Aves	domestic	blood	nested RT-PCR	312	7	2.24359	No	No	No	Yes	Yes	Yes	Yes	Yes	Yes	Yes	Low
[53]	Serologic and Molecular Prevalence of Severe Fever with Thrombocytopenia Syndrome Virus Among Poultry in the Republic of Korea	English	Ji-Min Rim	2023	Korea	Non-endemic area	Ducks	Aves	domestic	blood	nested RT-PCR	249	3	1.20482
[53]	Serologic and Molecular Prevalence of Severe Fever with Thrombocytopenia Syndrome Virus Among Poultry in the Republic of Korea	English	Ji-Min Rim	2023	Korea	Non-endemic area	Wild geese	Aves	wild	blood	nested RT-PCR	45	5	11.1111
[37]	Seroprevalence of severe fever with thrombocytopenia syndrome virus in medium-sized wild mammals in Miyazaki, Japan	English	Chiho Kaneko	2023	Japan	Non-endemic area	Japanese badgers	Carnivora	wild	blood	real-time RT-PCR	63	2	3.1746	No	No	No	Yes	Yes	Yes	Yes	Yes	Yes	Yes	Low
[37]	Seroprevalence of severe fever with thrombocytopenia syndrome virus in medium-sized wild mammals in Miyazaki, Japan	English	Chiho Kaneko	2023	Japan	Non-endemic area	Japanese raccoon dogs	Carnivora	wild	blood	real-time RT-PCR	53	0	0
[88]	SFTSV infection in rodents and their ectoparasitic chiggers	English	Xiao-Lan Gu	2022	China	Non-endemic area	mouse	Rodentia	wild	Viscera	nested RT-PCR	31	10	32.2581	No	No	No	Yes	Yes	Yes	Yes	Yes	Yes	Yes	Low
[54]	The ecological and etiological investigation of ticks and rodents in China: results from an ongoing surveillance study in Zhejiang Province	English	Jinna Wang	2023	China	Non-endemic area	mouse	Rodentia	wild	Viscera	real-time RT-PCR	1604	0	0	No	No	No	Yes	Yes	Yes	Yes	Yes	Yes	Yes	Low
[97]	Infections and Influencing Factors of Pathogens in Rattus norvegicus along the Zengjiang River in Guangzhou, China	English	Zhao J	2024	China	Non-endemic area	Rattus norvegicus	Rodentia	wild	Viscera	real-time RT-PCR	119	0	0	No	No	No	Yes	Yes	Yes	Yes	Yes	Yes	Yes	Low
[82]	Risk assessment of infection with severe fever with thrombocytopenia syndrome virus based on a 10-year serosurveillance in Yamaguchi Prefecture	English	Tatemoto K	2022	Japan	Endemic area	sika deer	Artiodactyla	wild	blood	RT-PCR	229	1	0.436681	No	No	No	Yes	Yes	Yes	Yes	Yes	Yes	Yes	Low
[82]	Risk assessment of infection with severe fever with thrombocytopenia syndrome virus based on a 10-year serosurveillance in Yamaguchi Prefecture	English	Tatemoto K	2022	Japan	Endemic area	wild boars	Artiodactyla	wild	blood	RT-PCR	116	0	0
