# Supplementary material for: Comprehensive meta-analysis of severe fever with thrombocytopenia syndrome virus infections in humans, vertebrate hosts and questing ticks
Source: Parasit Vectors. 2024 Jun 20;17:265. doi: 10.1186/s13071-024-06341-2 (PMC11191292; doi:10.1186/s13071-024-06341-2)
Supplement: Supplementary file 7 — Additional file 7: Table S5. Multivariable meta-regression analyses for RNA prevalence of SFTSV in vertebrate hosts. [file 13071_2024_6341_MOESM7_ESM.xlsx]

## Sheet: Sheet1
Table S5 Multivariable meta-regression analyses for RNA prevalence of SFTSV in vertebrate hosts
Subgroup	Estimate (95%CI)	S.E.	Z	P	I²	R²	QM (P)	QE (P)
Type of study area					0.9611	0.2158	43.7297(0.0006)	1403.7909(< 0.0001)
Non-endemic area vs. endemic area	0.0725 (0.0007;0.1443)	0.0366	1.9778	0.048
Taxonomic category of host
Rodentia vs. Artiodactyla	-0.2055 (-0.3469;-0.0642)	0.0721	-2.8497	0.0044
Aves vs. Artiodactyla	-0.0803 (-0.2161;0.0555)	0.0693	-1.1585	0.2466
Carnivora vs. Artiodactyla	0.0135 (-0.0830;0.1101)	0.0493	0.2748	0.7834
Chiroptera vs. Artiodactyla	-0.2792 (-0.6293;0.0710)	0.1787	-1.5624	0.1182
Erinaceomorpha vs. Artiodactyla	-0.0946 (-0.3079;0.1187)	0.1088	-0.8695	0.3846
Insectivora vs. Artiodactyla	-0.2062 (-0.4159;0.0035)	0.107	-1.9277	0.0539
Lagomorpha vs. Artiodactyla	0.0410 (-0.2369;0.3189)	0.1418	0.289	0.7726
Not specified mammal vs. Artiodactyla	-0.1989 (-0.5338;0.1359)	0.1709	-1.1643	0.2443
Lifestyle
Domestic vs. wild	0.0266 (-0.0863;0.1395)	0.0576	0.4618	0.6442
Not specified vs. wild	0.1070 (-0.1280;0.3420)	0.1199	0.8923	0.3722
Specimen
Not specified vs. blood	0.0479 (-0.0950;0.1908)	0.0729	0.6564	0.5116
Viscera vs. blood	-0.0012 (-0.1055;0.1031)	0.0532	-0.022	0.9825
Detection method
Real-time RT-PCR vs. nested RT-PCR	-0.0582 (-0.1619;0.0455)	0.0529	-1.1002	0.2712
RT-PCR vs. nested RT-PCR	-0.0558 (-0.1827;0.0710)	0.0647	-0.863	0.3882
Country
Japan vs. China	-0.1334 (-0.2839;0.0171)	0.0768	-1.7371	0.0824
Korea vs. China	-0.1799 (-0.3105;-0.0492)	0.0666	-2.6988	0.007
Thailand vs. China	-0.1880 (-0.5465;0.1706)	0.1829	-1.0276	0.3041
R² is the proportion of true heterogeneity that can be explained by the moderator, the QM statistic and its p value show whether the moderators are statistically significant in explaining heterogeneity, and the QE statistic and its p value show the significance of residual heterogeneity that is unaccounted for by the moderator. Multivariable meta-regression model covariates are type of survey sit…

## Sheet: Sheet2（2.23）
S5Table Multivariable meta-regression analyses for RNA prevalence of SFTSV in verte-brate hosts
Subgroup	Estimate (95%CI)	S.E.	Z	P	I²	R²	QM (P)	QE (P)
Type of study area					0.9611	0.2158	43.7297(0.0006)	1403.7909(< .0001)
non-endemic area vs. endemic area	0.0725[0.0007;0.1443]	0.0366	1.9778	0.048
Taxonomic category of host
Rodentia vs. Artiodactyla	-0.2055[-0.3469;-0.0642]	0.0721	-2.8497	0.0044
Aves vs. Artiodactyla	-0.0803[-0.2161;0.0555]	0.0693	-1.1585	0.2466
Carnivora vs. Artiodactyla	0.0135[-0.0830;0.1101]	0.0493	0.2748	0.7834
Chiroptera vs. Artiodactyla	-0.2792[-0.6293;0.0710]	0.1787	-1.5624	0.1182
Erinaceomorpha vs. Artiodactyla	-0.0946[-0.3079;0.1187]	0.1088	-0.8695	0.3846
Insectivora vs. Artiodactyla	-0.2062[-0.4159;0.0035]	0.107	-1.9277	0.0539
Lagomorpha vs. Artiodactyla	0.0410[-0.2369;0.3189]	0.1418	0.289	0.7726
Not specified mammal vs. Artiodactyla	-0.1989[-0.5338;0.1359]	0.1709	-1.1643	0.2443
Lifestyle
domestic vs. wild	0.0266[-0.0863;0.1395]	0.0576	0.4618	0.6442
not specified vs. wild	0.1070[-0.1280;0.3420]	0.1199	0.8923	0.3722
Specimen
not specified vs. blood	0.0479[-0.0950;0.1908]	0.0729	0.6564	0.5116
viscera vs. blood	-0.0012[-0.1055;0.1031]	0.0532	-0.022	0.9825
Detection method
real-time RT-PCR vs. nested RT-PCR	-0.0582[-0.1619;0.0455]	0.0529	-1.1002	0.2712
RT-PCR vs. nested RT-PCR	-0.0558[-0.1827;0.0710]	0.0647	-0.863	0.3882
Country
Japan vs. China	-0.1334[-0.2839;0.0171]	0.0768	-1.7371	0.0824
Korea vs. China	-0.1799[-0.3105;-0.0492]	0.0666	-2.6988	0.007
Thailand vs. China	-0.1880[-0.5465;0.1706]	0.1829	-1.0276	0.3041
R² is the proportion of true heterogeneity that can be explained by the moderator, the QM statistic and its p value show whether the moderators are statistically significant in explaining heterogeneity, and the QE statistic and its p value show the significance of residual heterogeneity that is unaccounted for by the moderator. Multivariable meta-regression model covariates are type of survey sit…
