# Supplementary material for: Comprehensive meta-analysis of severe fever with thrombocytopenia syndrome virus infections in humans, vertebrate hosts and questing ticks
Source: Parasit Vectors. 2024 Jun 20;17:265. doi: 10.1186/s13071-024-06341-2 (PMC11191292; doi:10.1186/s13071-024-06341-2)
Supplement: Supplementary file 9 — Additional file 9: Table S6. Multivariable meta-regression analysis for RNA prevalence of SFTSV in ticks. [file 13071_2024_6341_MOESM9_ESM.xlsx]

## Sheet: Sheet1
Table S6 Multivariable meta-regression analysis for RNA prevalence of SFTSV in ticks
	Estimate (95%CI)	S.E.	Z	P	I²	R²	QM (P)	QE (P)
Type of survey site					0.9793	0.129	31.7782 (0.0043)	3838.2670 (< .0001)
Endemic areas vs. other areas	6.39 [1.09; 11.70 ]	0.0271	2.368	0.0182
Genus of ticks
Ixodes vs. Haemaphysalis	0.04 [-13.85 ; 13.93]	0.0709	0.0056	0.9955
Amblyomma vs. Haemaphysalis	12.16 [-11.32; 35.64]	0.1198	1.0148	0.3102
Dermacentor vs. Haemaphysalis	-5.46 [-21.08; 10.16]	0.0797	-0.6848	0.4935
Rhipicephalus vs. Haemaphysalis	-3.94 [-24.94; 17.06 ]	0.1071	-0.3675	0.7133
not specified vs. Haemaphysalis	7.29 [-7.94; 22.51 ]	0.0777	0.9382	0.3482
Instar
Larva vs. adult	-8.35 [-13.88; -2.82]	0.0282	-2.9614	0.0031
Nymph vs. adult	-1.95 [-6.83; 2.93]	0.0249	-0.7828	0.4338
Not specified vs. adult	0.26 [-5.63 ; 6.16]	0.0301	0.0874	0.9304
Detecting method
Nested PCR vs. Real-time PCR	0.90 [-3.75; 5.55]	0.0237	0.3797	0.7042
PCR vs. Real-time PCR	-2.36 [-8.25 ; 3.53]	0.0301	-0.7845	0.4328
Country
China vs. Korea	1.13 [-4.59; 6.85]	0.0292	0.3876	0.6983
Japan vs. Korea	-2.41 [-9.04; 4.21 ]	0.0338	-0.7146	0.4749
R² is the proportion of true heterogeneity that can be explained by the moderator, the QM statistic and its p value show whether the moderators are statistically significant in explaining heterogeneity, and the QE statistic and its p value show the significance of residual heterogeneity that is unaccounted for by the moderator. Multivariable meta-regression model covariates are type of survey sit…
