# Supplementary material for: Comprehensive meta-analysis of severe fever with thrombocytopenia syndrome virus infections in humans, vertebrate hosts and questing ticks
Source: Parasit Vectors. 2024 Jun 20;17:265. doi: 10.1186/s13071-024-06341-2 (PMC11191292; doi:10.1186/s13071-024-06341-2)
Supplement: Supplementary file 10 — Additional file 10: Table S7. Estimate of pooled prevalence and subgroup analysis of SFTSV in H. longicornis and H. flava. [file 13071_2024_6341_MOESM10_ESM.xlsx]

## Sheet: Sheet1-订
Table S7. Estimate of pooled prevalence and subgroup analysis of SFTSV in H. longicornis and H. flava
Subgroup	No. of data points	Sample size	No. of positive	Pooled prevalence, % (95% CI)	I², %	R², %	QM (p)	QE (p)
Study area	94	144662	1130	0.83[0.40;1.38]	96.3	10.41	10.16 (0.0014)	2468.76 (< 0.0001)
Endemic areas	26	16151	561	2.34 [1.12; 3.92]	97.6
Other areas	68	128511	569	0.45 [0.11; 0.94]	95.3
Life stages	94				98.39	5.72	8.19 (0.0422)	2797.18 (<0.0001)
Adult	29	20119	283	1.32 [0.47;2.50]	95.9
Nymph	32	54191	610	0.58 [0.05;1.47]	98
Larva	13	40699	37	0.07 [0.00;0.85]	84.6
Not specified	20	29653	200	1.60 [0.46;3.25]	95.9
Species of tick	94				98.63	0	0.28 (0.5950)	3007.49 (< 0.0001)
H. longicornis	68	126687	1076	0.98 [0.46; 1.64]	97.6
H. flava	26	17975	54	0.47 [0.00; 1.53]	86.2
Detecting method	94				98.62	0	0.46 (0.7949)	3037.69 (< 0.0001)
Real-time RT-PCR	45	68166	624	0.85 [0.27;1.67]	97.7
Nested RT-PCR	34	68215	444	1.01[0.29;2.05]	96.7
RT-PCR	15	8281	62	0.42 [0.00;1.82]	86.6
Country	94				98.59	4.14	5.4548 (0.0654)	2908.8757 (< 0.0001)
China	27	17761	270	1.87 [0.79;3.33]	94.9
Japan	6	1035	1	0.59 [0.18;1.17]	97.5
Korea	61	125866	859	0.02 [0.00;2.19]	9
NE: not estimated
R² is the proportion of true heterogeneity that can be explained by the moderator, the QE statistic and its p value show the significance of residual heterogeneity that is unaccounted for by the moderator, and the QM statistic and its p value show whether the moderator is statistically significant in explaining heterogeneity.
