# Supplementary material for: Comprehensive meta-analysis of severe fever with thrombocytopenia syndrome virus infections in humans, vertebrate hosts and questing ticks
Source: Parasit Vectors. 2024 Jun 20;17:265. doi: 10.1186/s13071-024-06341-2 (PMC11191292; doi:10.1186/s13071-024-06341-2)
Supplement: Supplementary file 12 — Additional file 12: Table S8. Sensitivity analysis for the pooled prevalence estimates of SFTSV in humans, vertebrate hosts and ticks. [file 13071_2024_6341_MOESM12_ESM.xlsx]

## Sheet: Sheet1
Table S8 Sensitivity analysis for the pooled prevalence estimates of SFTSV in humans, vertebrate hosts and ticks
	Main analyses				Outlier analyses				Smallest-20%-excluded analyses
	No. of data points	Pooled prevalence, % (95% CI)	I² ,% (95% CI, P-value)		Data points removed	Pooled prevalence, % (95% CI)	I² ,% (95% CI, P-value)		Data points removed	Pooled prevalence, % (95% CI)	I² ,% (95% CI, P-value)
SFTSV in humans	37	0.81 (0.14;1.86)	91.5 (89.2; 93.3), < 0.0001		3	0.48 (0.04; 1.19)	90.2 (87.4; 92.4), < 0.0001		7	0.61 (0.07;1.52)	92.1 (89.9;93.9), < 0.0001
SFTSV in vertebrates	119	2.53 (1.52; 3.76)	96.2 (95.8; 96.5), < 0.0001		6	1.83 (1.09; 2.72)	95.6 (95.0; 96.0), < 0.0001		24	2.57 (1.48; 3.92)	96.8 (96.5; 97.1), < 0.0001
SFTSV in ticks	145	0.68 (0.34; 1.10)	97.1 (96.9-97.3), <0.0001		7	0.29 (0.12; 0.51)	95.0 (94.5-95.5), <0.0001		28	0.41 (0.21; 0.65)	96.0 (95.5-96.4), <0.0001
The ‘main analyses’ columns are taken from Table 1-3 of the manuscript. The ‘smallest-20%-excluded’ colunms refer to analyses where the smallest quintile (20%, by sample size) of data-points were dropped from each database.

## Sheet: Sheet2
S7Table Sensitivity analysis for the pooled prevalence estimates of SFTSV in humans, vertebrate hosts and ticks
	Main analyses				Outlier analyses				Smallest-20%-excluded analyses
	No. of data points	Pooled prevalence, % (95% CI)	I² ,% (95% CI, P-value)		Data points removed	Pooled prevalence, % (95% CI)	I² ,% (95% CI, P-value)		Data points removed	Pooled prevalence, % (95% CI)	I² ,% (95% CI, P-value)
SFTSV in humans	31	0.08 (0.00; 0.37)	73.8 (62.8; 81.6)，< 0.0001		6	0.00 (0.00;0.02)	40.4 (2.8; 63.4)，0.0221		6	0.05 (0.00; 0.23)	69.1 (53.5; 79.5), < 0.0001
SFTSV in animals	119	2.53 (1.52; 3.76)	96.2 (95.8; 96.5), < 0.0001		6	1.83 (1.09; 2.72)	95.6 (95.0; 96.0), < 0.0001		24	2.57 (1.48; 3.92)	96.8 (96.5; 97.1), < 0.0001
SFTSV in ticks	144	0.69(0.34; 1.11)	97.1(96.9-97.4), < 0.0001		137	0.29 (0.12; 0.52)	95.1(94.6-95.6), < 0.0001		110	0.41(0.21; 0.65)	96.0(95.5-96.4), < 0.0001
The ‘main analyses’ columns are taken from Table 1-3 of the manuscript. The ‘smallest-20%-excluded’ colunms refer to analyses where the smallest quintile (20%, by sample size) of data-points were dropped from each database.
